# Supplementary material for: Human reliability analysis of bronchoscope-assisted percutaneous dilatational tracheostomy: implications for simulation-based education
Source: Adv Simul (Lond). 2020 Nov 5;5:30. doi: 10.1186/s41077-020-00149-7 (PMC7643084; doi:10.1186/s41077-020-00149-7)
Supplement: Supplementary file 1 — Additional file 1. [file 41077_2020_149_MOESM1_ESM.xlsx]

## Sheet: HTA & SHERPA
Tasks Identifier	Task	Plan	Error Classification	Error Possible?	Error Mode	Error Description	Probability of Error	ProbabilityScore	Criticality	Criticality Score	Risk Matrix Score	Risk Level	Remediation Strategy	Level of Intervention	Recovery Potential
1	Perform pre-procedural safety & documentation checks	All team members perform 1 followed by 2
1.1	All team members to perform hand hygiene	If hands not visibly soiled or no risk of C. difficile infection do 1 or 2 followed by 3-9; if hands visibly soiled or C. difficile risk is present do in sequence 2-9.
1.1.1	Apply a palmful of alcohol-based hand gel to cupped hand		Action	Yes	A4 - Too little/much	Too little gel applied	High (>1 in 100, <1 in 50)	3	Low (unnoticeable clinical effect)	1	4	Medium	Regular hand hygiene training/Regular hand hygiene practice/Regular hand hygiene audits/Ensure availability of hand gel/Signs encouraging hand hygiene in the workplace	Individual/Equipment/Environmental/Organisational	1.1.3 Rub hands palm to palm, 1.1.4 Rub hands palm to palm with interlaced fingers, 1.1.5 Rub right palm over dorm of left hand with interlaced fingers and vice versa, 1.1.6 Rub backs of fingers to opposing palms with fingers interlocked, 1.1.7 Rotationally rub left thumb clasped in right palm and vice versa, 1.1.8 Rotationally rub, backwards and forwards with clasped fingers of right hand in lef…
1.1.2	Apply a palmful of antibacterial soap in a cupped wet hand and perform subsequent tasks under running water		Action	Yes	A4 - Too little/much	Too little soap applied	High (>1 in 100, <1 in 50)	3	Low (unnoticeable clinical effect)	1	4	Medium	Regular hand hygiene training/Regular hand hygiene practice/Regular hand hygiene audits/Ensure availability of antibacterial soap/Signs encouraging hand hygiene in the workplace	Individual/Equipment/Environmental/Organisational	1.1.3 Rub hands palm to palm, 1.1.4 Rub hands palm to palm with interlaced fingers, 1.1.5 Rub right palm over dorm of left hand with interlaced fingers and vice versa, 1.1.6 Rub backs of fingers to opposing palms with fingers interlocked, 1.1.7 Rotationally rub left thumb clasped in right palm and vice versa, 1.1.8 Rotationally rub, backwards and forwards with clasped fingers of right hand in lef…
1.1.3	Rub hands palm to palm		Action	Yes	A1 - Too long/short, A8 - Omitted	Not done for long enough, not done	High (>1 in 100, <1 in 50)	3	Low (unnoticeable clinical effect)	1	4	Medium	Regular hand hygiene training/Regular hand hygiene practice/Regular hand hygiene audits/Signs encouraging hand hygiene in the workplace	Individual/Equipment/Environmental/Organisational
1.1.4	Rub hands palm to palm with interlaced fingers		Action	Yes	A1 - Too long/short, A8 - Omitted	Not done for long enough, not done	High (>1 in 100, <1 in 50)	3	Low (unnoticeable clinical effect)	1	4	Medium	Regular hand hygiene training/Regular hand hygiene practice/Regular hand hygiene audits/Signs encouraging hand hygiene in the workplace	Individual/Equipment/Environmental/Organisational
1.1.5	Rub right palm over dorm of left hand with interlaced fingers and vice versa		Action	Yes	A1 - Too long/short, A8 - Omitted	Not done for long enough, not done	High (>1 in 100, <1 in 50)	3	Low (unnoticeable clinical effect)	1	4	Medium	Regular hand hygiene training/Regular hand hygiene practice/Regular hand hygiene audits/Signs encouraging hand hygiene in the workplace	Individual/Equipment/Environmental/Organisational
1.1.6	Rub backs of fingers to opposing palms with fingers interlocked		Action	Yes	A1 - Too long/short, A8 - Omitted	Not done for long enough, not done	High (>1 in 100, <1 in 50)	3	Low (unnoticeable clinical effect)	1	4	Medium	Regular hand hygiene training/Regular hand hygiene practice/Regular hand hygiene audits/Signs encouraging hand hygiene in the workplace	Individual/Equipment/Environmental/Organisational
1.1.7	Rotationally rub left thumb clasped in right palm and vice versa		Action	Yes	A1 - Too long/short, A8 - Omitted	Not done for long enough, not done	High (>1 in 100, <1 in 50)	3	Low (unnoticeable clinical effect)	1	4	Medium	Regular hand hygiene training/Regular hand hygiene practice/Regular hand hygiene audits/Signs encouraging hand hygiene in the workplace	Individual/Equipment/Environmental/Organisational
1.1.8	Rotationally rub, backwards and forwards with clasped fingers of right hand in left palm and vice versa		Action	Yes	A1 - Too long/short, A8 - Omitted	Not done for long enough, not done	High (>1 in 100, <1 in 50)	3	Low (unnoticeable clinical effect)	1	4	Medium	Regular hand hygiene training/Regular hand hygiene practice/Regular hand hygiene audits/Signs encouraging hand hygiene in the workplace	Individual/Equipment/Environmental/Organisational
1.1.9	Dry hands		Action	Yes	A8 - Omitted	Not done	High (>1 in 100, <1 in 50)	3	Low (unnoticeable clinical effect)	1	4	Medium	Regular hand hygiene training/Regular hand hygiene practice/Regular hand hygiene audits/Signs encouraging hand hygiene in the workplace	Individual/Equipment/Environmental/Organisational
1.2	Perform “sign in”	All team members to partake in invasive procedure safety checklist. Perform 1-4 in order; perform 5-12 in any order followed by 13.
1.2.1	Use a percutaneous tracheostomy invasive procedure safety checklist		Checking	Yes	C1 - Omitted, C2 - Incomplete, C5 - Mistimed	Checklist not used, checklist only partially completed, checklist completed after the procedure has started	Low (<1 in 1000)	1	High (potentially life threatening clinical effect)	3	4	Medium	Remember to use a percutaneous tracheostomy invasive procedures checklist/Ensure availability of checklist/Regular statutory & mandatory training module on checklists for invasive procedures/Regular audit of checklist compliance/Encourage culture of safety	Individual/Equipment/Environmental/Organisational	1.2.2 Introduce all team members & assign roles 1.2.3 Confirm patient identity, 1.2.4 Check consent form is correct (Two team members) 1.2.5 Confirm allergy status 1.2.6 Out-rule contra-indications, 1.2.7 Confirm anti-coagulant medications have been stopped at appropriate time, 1.2.8 Review recent FBC & coagulation screen, 1.2.9 Confirm NG feed stopped & aspirate NGT, 1.2.10 Out-rule need for spi…
1.2.2	Introduce all team members & assign roles	Perform in order 1-3
1.2.2.1	Introduce team members		Action	Yes	A8 - Omitted, A9 - Incomplete	Not done or not all team members introduced	Very high (> 1 in 50)	4	Low (unnoticeable clinical effect)	1	5	Medium	Remember to introduce team members/Use a percutaneous tracheostomy invasive procedures checklist/Ensure availability of checklist/Regular statutory & mandatory training module on checklists for invasive procedures and percutaneous tracheostomy/Regular audit of checklist compliance/Encourage culture of safety	Individual/Equipment/Environmental/Organisational	2.7 Perform procedural “time out” using percutaneous tracheostomy safety checklist; 2.7.6 Confirm all team members have been identified & roles assigned
1.2.2.2	Assign team members to appropriate roles	Perform in any order 1-4
1.2.2.2.1	Assign team member to airway & anaesthesia		Selection	Yes	S1 - Omitted, S2 - Wrong selection made	Failure to select appropriately trained team members for performance of each procedure	Very high (> 1 in 50)	4	High (potentially life threatening clinical effect)	3	7	High	Remember to assign team members to appropriate roles/Use a percutaneous tracheostomy invasive procedures checklist/Ensure availability of checklist/Regular statutory & mandatory training module on checklists for invasive procedures and percutaneous tracheostomy/Regular audit of checklist compliance/Encourage culture of safety/Consultant involvement for all BAPDTs	Individual/Equipment/Environmental/Organisational	2.7 Perform procedural “time out” using percutaneous tracheostomy safety checklist; 2.7.6 Confirm all team members have been identified & roles assigned
1.2.2.2.2	Assign team member to perform bronchoscopy		Selection	Yes	S1 - Omitted, S2 - Wrong selection made	Failure to select appropriately trained team members for performance of each procedure	Very high (> 1 in 50)	4	High (potentially life threatening clinical effect)	3	7	High	Remember to assign team members to appropriate roles/Use a percutaneous tracheostomy invasive procedures checklist/Ensure availability of checklist/Regular statutory & mandatory training module on checklists for invasive procedures and percutaneous tracheostomy/Regular audit of checklist compliance/Encourage culture of safety/Consultant involvement for all BAPDTs	Individual/Equipment/Environmental/Organisational	2.7 Perform procedural “time out” using percutaneous tracheostomy safety checklist; 2.7.6 Confirm all team members have been identified & roles assigned
1.2.2.2.3	Assign team member to perform percutaneous tracheostomy		Selection	Yes	S1 - Omitted, S2 - Wrong selection made	Failure to select appropriately trained team members for performance of each procedure	Very high (> 1 in 50)	4	High (potentially life threatening clinical effect)	3	7	High	Remember to assign team members to appropriate roles/Use a percutaneous tracheostomy invasive procedures checklist/Ensure availability of checklist/Regular statutory & mandatory training module on checklists for invasive procedures and percutaneous tracheostomy/Regular audit of checklist compliance/Encourage culture of safety/Consultant involvement for all BAPDTs	Individual/Equipment/Environmental/Organisational	2.7 Perform procedural “time out” using percutaneous tracheostomy safety checklist; 2.7.6 Confirm all team members have been identified & roles assigned
1.2.2.2.4	Assign team member to be the team runner		Selection	Yes	S1 - Omitted, S2 - Wrong selection made	Failure to select appropriately trained team members for performance of each procedure	Very high (> 1 in 50)	4	High (potentially life threatening clinical effect)	3	7	High	Remember to assign team members to appropriate roles/Use a percutaneous tracheostomy invasive procedures checklist/Ensure availability of checklist/Regular statutory & mandatory training module on checklists for invasive procedures and percutaneous tracheostomy/Regular audit of checklist compliance/Encourage culture of safety/Consultant involvement for all BAPDTs	Individual/Equipment/Environmental/Organisational	2.7 Perform procedural “time out” using percutaneous tracheostomy safety checklist; 2.7.6 Confirm all team members have been identified & roles assigned
1.2.2.3	Discuss who will be called for help if needed		Selection	Yes	S1 - Omitted, S2 - Wrong selection made	No planning/decision made for who to call in an emergency or an inappropriate person is selected to help in case of an emergency	Very high (> 1 in 50)	4	High (potentially life threatening clinical effect)	3	7	High	Ensure team runner knows who to call in case of emergency i.e. surgical consultant/anaesthetic consultant/Use a percutaneous tracheostomy invasive procedures checklist/Ensure availability of checklist/Regular statutory & mandatory training module on checklists for invasive procedures and percutaneous tracheostomy/Regular audit of checklist compliance/Encourage culture of safety/Consultant involve…	Individual/Equipment/Environmental/Organisational	2.7 Perform procedural “time out” using percutaneous tracheostomy safety checklist; 2.7.6 Confirm all team members have been identified & roles assigned
1.2.3	Confirm patient identity ( Two team members) on wrist bands against identity on consent form	Perform in order 1-3
1.2.3.1	Check patient name		Checking	Yes	C1 - Omitted, C2 - Incomplete, C6 wrong check, wrong object	Check not done, check done by 1 person only, only 1 wrist band checked, consent form not used as part of check	Low (<1 in 1000)	1	High (potentially life threatening clinical effect)	3	4	Medium	Remember to use a percutaneous tracheostomy invasive procedures checklist/Ensure availability of checklist/Regular statutory & mandatory training module on checklists for invasive procedures/Regular audit of checklist compliance/Encourage culture of safety	Individual/Equipment/Environmental/Organisational	1.2.4 Check consent form is correct (Two team members)
1.2.3.2	Check patient date of birth		Checking	Yes	C1 - Omitted, C2 - Incomplete, C6 wrong check, wrong object	Check not done, check done by 1 person only, only 1 wrist band checked, consent form not used as part of check	Low (<1 in 1000)	1	High (potentially life threatening clinical effect)	3	4	Medium	Remember to use a percutaneous tracheostomy invasive procedures checklist/Ensure availability of checklist/Regular statutory & mandatory training module on checklists for invasive procedures/Regular audit of checklist compliance/Encourage culture of safety	Individual/Equipment/Environmental/Organisational	1.2.4 Check consent form is correct (Two team members)
1.2.3.3	Check unique identification number		Checking	Yes	C1 - Omitted, C2 - Incomplete, C6 wrong check, wrong object	Check not done, check done by 1 person only, only 1 wrist band checked, consent form not used as part of check	Low (<1 in 1000)	1	High (potentially life threatening clinical effect)	3	4	Medium	Remember to use a percutaneous tracheostomy invasive procedures checklist/Ensure availability of checklist/Regular statutory & mandatory training module on checklists for invasive procedures/Regular audit of checklist compliance/Encourage culture of safety	Individual/Equipment/Environmental/Organisational	1.2.4 Check consent form is correct (Two team members)
1.2.4	Check consent form is correct (Two team members)	Perform in any order 1-6
1.2.4.1	Confirm correct procedure		Checking	Yes	C1 - Omitted, C2 - Incomplete	Check not done, check done by 1 person	Low (<1 in 1000)	1	High (potentially life threatening clinical effect)	3	4	Medium	Remember to check consent form/percutaneous tracheostomy invasive procedures checklist/Regular statutory & mandatory training module on checklists for invasive procedures/Regular audit of checklist compliance/Encourage culture of safety	Individual/Equipment/Environmental/Organisational	2.7 Perform “time out” using percutaneous tracheostomy invasive procedure safety checklist
1.2.4.2	Check risks discussed		Checking	Yes	C1 - Omitted, C2 - Incomplete	Check not done, check done by 1 person	Low (<1 in 1000)	1	Low (unnoticeable clinical effect)	1	2	Low	Remember to check consent form/percutaneous tracheostomy invasive procedures checklist/Regular statutory & mandatory training module on checklists for invasive procedures/Regular audit of checklist compliance/Encourage culture of safety	Individual/Equipment/Environmental/Organisational
1.2.4.3	Check operator signature		Checking	Yes	C1 - Omitted, C2 - Incomplete	Check not done, check done by 1 person	Low (<1 in 1000)	1	Low (unnoticeable clinical effect)	1	2	Low	Remember to check consent form/percutaneous tracheostomy invasive procedures checklist/Regular statutory & mandatory training module on checklists for invasive procedures/Regular audit of checklist compliance/Encourage culture of safety	Individual/Equipment/Environmental/Organisational
1.2.4.4	Check patient/next of kin signature		Checking	Yes	C1 - Omitted, C2 - Incomplete	Check not done, check done by 1 person	Low (<1 in 1000)	1	Low (unnoticeable clinical effect)	1	2	Low	Remember to check consent form/percutaneous tracheostomy invasive procedures checklist/Regular statutory & mandatory training module on checklists for invasive procedures/Regular audit of checklist compliance/Encourage culture of safety	Individual/Equipment/Environmental/Organisational
1.2.4.5	Check date of consent		Checking	Yes	C1 - Omitted, C2 - Incomplete	Check not done, check done by 1 person	Low (<1 in 1000)	1	Low (unnoticeable clinical effect)	1	2	Low	Remember to check consent form/percutaneous tracheostomy invasive procedures checklist/Regular statutory & mandatory training module on checklists for invasive procedures/Regular audit of checklist compliance/Encourage culture of safety	Individual/Equipment/Environmental/Organisational
1.2.5	Confirm allergy status	Perform in order 1-3
1.2.5.1	Check for presence of allergy status wrist band		Checking	Yes	C1 - Omitted	Not done	Low (<1 in 1000)	1	High (potentially life threatening clinical effect)	3	4	Medium	Remember to check allergy status/Use a percutaneous tracheostomy invasive procedures checklist/Ensure availability of checklist/Regular statutory & mandatory training module on checklists for invasive procedures/Regular audit of checklist compliance/Use colour coded allergy wrist bands/Encourage culture of safety	Individual/Equipment/Environmental/Organisational	2.7 Perform “time out” using percutaneous tracheostomy invasive procedure safety checklist
1.2.5.2	If the patient has an allergy, find out which drug is implicated		Information Retrieval	Yes	R1 - Information not obtained, R2 - Wrong information obtained, R3 - Information retrieval incomplete	Drug implicated is not checked, patient allergic to multiple drugs but not all drugs are identified, wrong information obtained	Low (<1 in 1000)	1	High (potentially life threatening clinical effect)	3	4	Medium	Remember to check allergy status/Use a percutaneous tracheostomy invasive procedures checklist/Ensure availability of checklist/Regular statutory & mandatory training module on checklists for invasive procedures/Regular audit of checklist compliance/Use colour coded allergy wrist bands/Encourage culture of safety	Individual/Equipment/Environmental/Organisational
1.2.5.3	Inform team of allergy status		Information communication	Yes	I1 - Information not communicated, I2 - Wrong information communicated I3 - Information communication incomplete	Not done, incomplete, wrong information communicated to team	Low (<1 in 1000)	1	High (potentially life threatening clinical effect)	3	4	Medium	Remember to check allergy status/Use a percutaneous tracheostomy invasive procedures checklist/Ensure availability of checklist/Regular statutory & mandatory training module on checklists for invasive procedures/Regular audit of checklist compliance/Use colour coded allergy wrist bands/Encourage culture of safety	Individual/Equipment/Environmental/Organisational
1.2.6	Out-rule contra-indications		Information Retrieval	Yes	R1 - Information not obtained, R2 - Wrong information obtained, R3 - Information retrieval incomplete	Information regarding potential contra-indications not obtained, incorrect information regarding contra-indications obtained, some but not all information regarding the patient’s contra-indications obtained	Medium (<1 in 1000, >1 in 100)	2	High (potentially life threatening clinical effect)	3	5	Medium	Remember to out-rule contra-indications/Use a percutaneous tracheostomy invasive procedures checklist/Ensure availability of checklist/Regular statutory & mandatory training module on checklists for invasive procedures and percutaneous tracheostomy/Regular audit of checklist compliance/Encourage culture of safety	Individual/Equipment/Environmental/Organisational	1.2.7 Confirm anti-coagulant medications have been stopped at appropriate time, 1.2.8 Review recent FBC & coagulation screen, 1.2.9 Confirm NG feed stopped & aspirate NGT, 1.2.10 Out-rule need for spinal precautions, 1.2.13 Identify concerns for the procedure & how these have been addressed prior to starting
1.2.7	Confirm anti-coagulant medications have been stopped at appropriate time	Perform in order 1-2
1.2.7.1	Review drug kardex for anti-coagulants		Information Retrieval	Yes	R1 - Information not obtained, R2 - Wrong information obtained, R3 - Information retrieval incomplete	Failure to check for presence of anti-coagulant medications, failure to identify all anti-coagulant agents being given to the patient	Medium (<1 in 1000, >1 in 100)	2	High (potentially life threatening clinical effect)	3	5	Medium	Remember to check for anti-coagulants/Use a percutaneous tracheostomy invasive procedures checklist/Ensure availability of checklist/Ensure availability of local guidelines on anti-coagulant medications/Regular statutory & mandatory training module on checklists for invasive procedures and percutaneous tracheostomy/Regular audit of checklist compliance/Encourage culture of safety	Individual/Equipment/Environmental/Organisational	1.2.8 Review recent FBC & coagulation screen
1.2.7.2	Check medications have been stopped at an appropriate time		Information Retrieval	Yes	R1 - Information not obtained	Failure to check when anti-coagulant was last administered	Medium (<1 in 1000, >1 in 100)	2	High (potentially life threatening clinical effect)	3	5	Medium	Remember to check for anti-coagulants/Use a percutaneous tracheostomy invasive procedures checklist/Ensure availability of checklist/Ensure availability of local guidelines on anti-coagulant medications/Regular statutory & mandatory training module on checklists for invasive procedures and percutaneous tracheostomy/Regular audit of checklist compliance/Encourage culture of safety	Individual/Equipment/Environmental/Organisational	1.2.8 Review recent FBC & coagulation screen
1.2.8	Review recent FBC & coagulation screen	Perform in any order 1-2
1.2.8.1	Review date of bloods		Information Retrieval	Yes	R1 - Information not obtained	Failure to check that the available results are recent	Medium (<1 in 1000, >1 in 100)	2	High (potentially life threatening clinical effect)	3	5	Medium	Remember to check the date that the bloods were taken on	Individual
1.2.8.2	Hb > 80g/L, Plt > 80, INR < 1.5		Information Retrieval	Yes	R1 - Information not obtained, R3 - Information retrieval incomplete	Failure to check all relevant blood tests or not checked at all	Medium (<1 in 1000, >1 in 100)	2	High (potentially life threatening clinical effect)	3	5	Medium	Remember to review the bloods/Use a percutaneous tracheostomy invasive procedures checklist/Ensure availability of checklist/Regular statutory & mandatory training module on checklists for invasive procedures and percutaneous tracheostomy/Regular audit of checklist compliance/Encourage culture of safety	Individual/Equipment/Environmental/Organisational
1.2.9	Confirm NG feed stopped & aspirate NGT	Perform in order 1-3
1.2.9.1	Ask ICU nurse if feed has been stopped for ≥ 6 hours		Information Retrieval	Yes	R1 - Information not obtained	Failure to ask bedside nurse if feed has been stopped	Low (<1 in 1000)	1	High (potentially life threatening clinical effect)	3	4	Medium	Remember to check fasting status/Use a percutaneous tracheostomy invasive procedures checklist/Ensure availability of checklist/Regular statutory & mandatory training module Regular statutory & mandatory training module on checklists for invasive procedures and percutaneous tracheostomy/Regular audit of checklist compliance/Encourage culture of safety	Individual/Equipment/Environmental/Organisational
1.2.9.2	Attach 50mls enteral feeding syringe to NGT port		Action	Yes	A8 - Omitted	Failure to aspirate NGT	Low (<1 in 1000)	1	High (potentially life threatening clinical effect)	3	4	Medium	Remember to aspirate NGT/Use a percutaneous tracheostomy invasive procedures checklist/Ensure availability of checklist/Regular statutory & mandatory training module on checklists for invasive procedures and percutaneous tracheostomy/Regular audit of checklist compliance/Encourage culture of safety	Individual/Equipment/Environmental/Organisational
1.2.9.3	Aspirate and discard until no further aspirates obtained		Action	Yes	A8 - Omitted, A9 - Incomplete	Failure to perform full aspiration of gastric contents or not done	Low (<1 in 1000)	1	High (potentially life threatening clinical effect)	3	4	Medium	Remember to aspirate NGT until no further aspirates obtained	Individual
1.2.10	Out-rule need for spinal precautions		Information Retrieval	Yes	R1 - Information not obtained, R2 - Wrong information obtained	Information regarding need for spinal precautions not obtained or wrong information obtained	Low (<1 in 1000)	1	High (potentially life threatening clinical effect)	3	4	Medium	Remember to check if spinal precautions are needed/Use a percutaneous tracheostomy invasive procedures checklist/Ensure availability of checklist/Regular statutory & mandatory training module Regular statutory & mandatory training module on checklists for invasive procedures and percutaneous tracheostomy/Regular audit of checklist compliance/Encourage culture of safety	Individual/Equipment/Environmental/Organisational	2.7 Perform “time out” using percutaneous tracheostomy invasive procedure safety checklist
1.2.11	Confirm appropriate monitoring attached & alarms set	Perform in any order 1-3
1.2.11.1	ECG, BP, Sa02, ETC02		Checking	Yes	C1 - Omitted, C2 - Incomplete	Not checked, incompletely checked	Low (<1 in 1000)	1	High (potentially life threatening clinical effect)	3	4	Medium	Remember to check monitoring & alarm settings/Use a percutaneous tracheostomy invasive procedures checklist/Ensure availability of checklist/Regular statutory & mandatory training module on checklists for invasive procedures and percutaneous tracheostomy/Regular audit of checklist compliance/Encourage culture of safety	Individual/Equipment/Environmental/Organisational	2.2 Review percutaneous tracheostomy equipment checklist, 2.7.5 Confirm that the equipment checklist is complete
1.2.11.2	Ventilator parameters - Peak pressure, PEEP, Minute Volume		Checking	Yes	C1 - Omitted, C2 - Incomplete	Not checked, incompletely checked	Low (<1 in 1000)	1	Medium (transient clinical effect but not life threatening)	2	3	Low	Remember to check monitoring & alarm settings/Use a percutaneous tracheostomy invasive procedures checklist/Ensure availability of checklist/Regular statutory & mandatory training module on checklists for invasive procedures and percutaneous tracheostomy/Regular audit of checklist compliance/Encourage culture of safety	Individual/Equipment/Environmental/Organisational	2.2 Review percutaneous tracheostomy equipment checklist, 2.7.5 Confirm that the equipment checklist is complete
1.2.11.3	Select appropriate alarm limits for the patient		Selection	Yes	S1 - Omitted, S2 - Wrong selection made	Failure to select alarm limits, wrong alarm limits set for the patient	High (>1 in 100, <1 in 50)	3	High (potentially life threatening clinical effect)	3	6	High	Remember to check monitoring & alarm settings/Use a percutaneous tracheostomy invasive procedures checklist/Ensure availability of checklist/Regular statutory & mandatory training module on checklists for invasive procedures and percutaneous tracheostomy/Regular audit of checklist compliance/Encourage culture of safety	Individual/Equipment/Environmental/Organisational	2.2 Review percutaneous tracheostomy equipment checklist, 2.7.5 Confirm that the equipment checklist is complete
1.2.12	Confirm presence of suitable tracheostomy equipment, difficult airway trolley & video laryngoscope e.g. C-Mac at bedside	Perform in any order 1-3
1.2.12.1	Check for presence of difficult airway trolley		Checking	Yes	C1 - Omitted	Failure to check for difficult airway trolley at bedside	Low (<1 in 1000)	1	High (potentially life threatening clinical effect)	3	4	Medium	Remember to check for difficult airway trolley/Use a percutaneous tracheostomy invasive procedures checklist/Ensure availability of checklist/Regular statutory & mandatory training module on checklists for invasive procedures and percutaneous tracheostomy/Regular audit of checklist compliance/Encourage culture of safety	Individual/Equipment/Environmental/Organisational	2.2 Review percutaneous tracheostomy equipment checklist, 2.4.1.1 Check difficult airway trolley present at bedside 2.7.5 Confirm that the equipment checklist is complete
1.2.12.2	Check for presence of video laryngoscope		Checking	Yes	C1 - Omitted	Failure to check for video laryngoscope at bedside	Low (<1 in 1000)	1	High (potentially life threatening clinical effect)	3	4	Medium	Remember to check for video laryngoscope/Use a percutaneous tracheostomy invasive procedures checklist/Ensure availability of checklist/Regular statutory & mandatory training module on checklists for invasive procedures and percutaneous tracheostomy/Regular audit of checklist compliance/Encourage culture of safety	Individual/Equipment/Environmental/Organisational	2.2 Review percutaneous tracheostomy equipment checklist, 2.4.1.3 Check presence of functioning video laryngoscope at bedside 2.7.5 Confirm that the equipment checklist is complete
1.2.12.3	Check for presence of percutaneous tracheostomy kit		Checking	Yes	C1 - Omitted	Failure to check for percutaneous tracheostomy kit at bedside	Low (<1 in 1000)	1	Low (unnoticeable clinical effect)	1	2	Low	Remember to check for percutaneous tracheostomy kit/Use a percutaneous tracheostomy invasive procedures checklist/Ensure availability of checklist/Regular statutory & mandatory training module on checklists for invasive procedures and percutaneous tracheostomy/Regular audit of checklist compliance/Encourage culture of safety	Individual/Equipment/Environmental/Organisational	2.2 Review percutaneous tracheostomy equipment checklist, 2.4.3 Prepare equipment for percutaneous tracheostomy 2.7.5 Confirm that the equipment checklist is complete
1.2.13	Identify concerns for the procedure & how these have been addressed prior to starting	Perform in order 1-2
1.2.13.1	All team members to express any concerns they have for the procedure		Information communication	Yes	I1 - Information not communicated, I3 - Information communication incomplete	Failure to ask team to identify concerns, failure to communicate these concerns or failure to identify all concerns related to the procedure	Medium (<1 in 1000, >1 in 100)	2	High (potentially life threatening clinical effect)	3	5	Medium	Remember to ask team members to voice their concerns/Use a percutaneous tracheostomy invasive procedures checklist/Ensure availability of checklist/Regular statutory & mandatory training module on checklists for invasive procedures and percutaneous tracheostomy/Regular audit of checklist compliance/Encourage culture of safety	Individual/Equipment/Environmental/Organisational	2.7 Perform procedural “time out” using percutaneous tracheostomy safety checklist; 2.7.7 Identify any concerns and how these have been addressed
1.2.13.2	Identify how concerns have been addressed		Information communication	Yes	I1 - Information not communicated, I3 - Information communication incomplete	Failure to address concerns raised, failure to adequately address concerns or failure to address all concerns	Medium (<1 in 1000, >1 in 100)	2	High (potentially life threatening clinical effect)	3	5	Medium	Remember to highlight how these concerns have been addressed/Use a percutaneous tracheostomy invasive procedures checklist/Ensure availability of checklist/Regular statutory & mandatory training module on checklists for invasive procedures and percutaneous tracheostomy/Regular audit of checklist compliance/Encourage culture of safety	Individual/Equipment/Environmental/Organisational	2.7 Perform procedural “time out” using percutaneous tracheostomy safety checklist; 2.7.7 Identify any concerns and how these have been addressed
2	Prepare for procedure	All team members to perform 1; appropriate team members perform 2-4 concurrently; team to perform 5-7 in order.
2.1	All team members to perform hand hygiene +/- surgical scrub depending on allocated role	All team members to perform hand hygiene; percutaneous tracheostomy operator to subsequently perform surgical scrub
2.1.1	Perform hand hygiene	If hands not visibly soiled or no risk of C. difficile infection do 1 or 2 followed by 3-9; if hands visibly soiled or C. difficile risk is present do in sequence 2-9.
2.1.1.1	Apply a palmful of alcohol-based hand gel to cupped hand		Action	Yes	A4 - Too little/much	Too little gel applied	High (>1 in 100, <1 in 50)	3	Low (unnoticeable clinical effect)	1	4	Medium	Regular hand hygiene training/Regular hand hygiene practice/Regular hand hygiene audits/Ensure availability of hand gel/Signs encouraging hand hygiene in the workplace	Individual/Equipment/Environmental/Organisational	2.1.1.3 Rub hands palm to palm, 2.1.1.4 Rub hands palm to palm with interlaced fingers, 2.1.1.5 Rub right palm over dorm of left hand with interlaced fingers and vice versa, 2.1.1.6 Rub backs of fingers to opposing palms with fingers interlocked, 2.1.1.7 Rotationally rub left thumb clasped in right palm and vice versa, 2.1.1.8 Rotationally rub, backwards and forwards with clasped fingers of right…
2.1.1.2	Apply a palmful of antibacterial soap in a cupped wet hand and perform subsequent tasks under running water		Action	Yes	A4 - Too little/much	Too little soap applied	High (>1 in 100, <1 in 50)	3	Low (unnoticeable clinical effect)	1	4	Medium	Regular hand hygiene training/Regular hand hygiene practice/Regular hand hygiene audits/Ensure availability of antibacterial soap/Signs encouraging hand hygiene in the workplace	Individual/Equipment/Environmental/Organisational	2.1.1.3 Rub hands palm to palm, 2.1.1.4 Rub hands palm to palm with interlaced fingers, 2.1.1.5 Rub right palm over dorm of left hand with interlaced fingers and vice versa, 2.1.1.6 Rub backs of fingers to opposing palms with fingers interlocked, 2.1.1.7 Rotationally rub left thumb clasped in right palm and vice versa, 2.1.1.8 Rotationally rub, backwards and forwards with clasped fingers of right…
2.1.1.3	Rub hands palm to palm		Action	Yes	A1 - Too long/short, A8 - Omitted	Not done for long enough, not done	High (>1 in 100, <1 in 50)	3	Low (unnoticeable clinical effect)	1	4	Medium	Regular hand hygiene training/Regular hand hygiene practice/Regular hand hygiene audits/Signs encouraging hand hygiene in the workplace	Individual/Equipment/Environmental/Organisational
2.1.1.4	Rub hands palm to palm with interlaced fingers		Action	Yes	A1 - Too long/short, A8 - Omitted	Not done for long enough, not done	High (>1 in 100, <1 in 50)	3	Low (unnoticeable clinical effect)	1	4	Medium	Regular hand hygiene training/Regular hand hygiene practice/Regular hand hygiene audits/Signs encouraging hand hygiene in the workplace	Individual/Equipment/Environmental/Organisational
2.1.1.5	Rub right palm over dorm of left hand with interlaced fingers and vice versa		Action	Yes	A1 - Too long/short, A8 - Omitted	Not done for long enough, not done	High (>1 in 100, <1 in 50)	3	Low (unnoticeable clinical effect)	1	4	Medium	Regular hand hygiene training/Regular hand hygiene practice/Regular hand hygiene audits/Signs encouraging hand hygiene in the workplace	Individual/Equipment/Environmental/Organisational
2.1.1.6	Rub backs of fingers to opposing palms with fingers interlocked		Action	Yes	A1 - Too long/short, A8 - Omitted	Not done for long enough, not done	High (>1 in 100, <1 in 50)	3	Low (unnoticeable clinical effect)	1	4	Medium	Regular hand hygiene training/Regular hand hygiene practice/Regular hand hygiene audits/Signs encouraging hand hygiene in the workplace	Individual/Equipment/Environmental/Organisational
2.1.1.7	Rotationally rub left thumb clasped in right palm and vice versa		Action	Yes	A1 - Too long/short, A8 - Omitted	Not done for long enough, not done	High (>1 in 100, <1 in 50)	3	Low (unnoticeable clinical effect)	1	4	Medium	Regular hand hygiene training/Regular hand hygiene practice/Regular hand hygiene audits/Signs encouraging hand hygiene in the workplace	Individual/Equipment/Environmental/Organisational
2.1.1.8	Rotationally rub, backwards and forwards with clasped fingers of right hand in left palm and vice versa		Action	Yes	A1 - Too long/short, A8 - Omitted	Not done for long enough, not done	High (>1 in 100, <1 in 50)	3	Low (unnoticeable clinical effect)	1	4	Medium	Regular hand hygiene training/Regular hand hygiene practice/Regular hand hygiene audits/Signs encouraging hand hygiene in the workplace	Individual/Equipment/Environmental/Organisational
2.1.1.9	Dry hands		Action	Yes	A8 - Omitted	Not done	High (>1 in 100, <1 in 50)	3	Low (unnoticeable clinical effect)	1	4	Medium	Regular hand hygiene training/Regular hand hygiene practice/Regular hand hygiene audits/Signs encouraging hand hygiene in the workplace	Individual/Equipment/Environmental/Organisational
2.1.2	Apply non-sterile gloves		Action	Yes	A8 - Omitted	Failure to apply non-sterile gloves	High (>1 in 100, <1 in 50)	3	Low (unnoticeable clinical effect)	1	4	Medium	Regular hand hygiene training/Regular hand hygiene practice/Regular hand hygiene audits/Signs encouraging hand hygiene in the workplace	Individual/Equipment/Environmental/Organisational
2.1.3	Prepare for surgical scrub	Performed by percutaneous tracheostomy operator. Perform in order 1-3
2.1.3.1	Clean trolley with clinell® Universal wipes		Action	Yes	A8 - Omitted	Not done	High (>1 in 100, <1 in 50)	3	Low (unnoticeable clinical effect)	1	4	Medium	Remember to clean trolley/Ensure availability of alcohol based wipes at bedside	Individual/Environmental
2.1.3.2	Open out sterile covering of surgical gown onto trolley		Action	Yes	A7 - Wrong action, right object	Gown contaminated	Low (<1 in 1000)	2	Low (unnoticeable clinical effect)	1	3	Low	Regular surgical scrub training/Regular surgical scrub practice/Regular surgical scrub audits/Encourage proper surgical scrubbing in the workplace	Individual/Equipment/Environmental/Organisational
2.1.3.3	Open sterile gloves onto sterile field		Action	Yes	A7 - Wrong action, right object	Gloves contaminated	Low (<1 in 1000)	2	Low (unnoticeable clinical effect)	1	3	Low	Regular surgical scrub training/Regular surgical scrub practice/Regular surgical scrub audits/Encourage proper surgical scrubbing in the workplace	Individual/Equipment/Environmental/Organisational
2.1.4	Perform surgical scrub	Performed by percutaneous tracheostomy operator. Perform in order 1-11
2.1.4.1	Apply a palmful of antibacterial soap in a cupped wet hand and perform subsequent tasks under running water		Action	Yes	A4 - Too little/much	Too little antibacterial soap applied	High (>1 in 100, <1 in 50)	3	Low (unnoticeable clinical effect)	1	4	Medium	Regular surgical scrub training/Regular surgical scrub practice/Regular surgical scrub audits/Encourage proper surgical scrubbing in the workplace	Individual/Equipment/Environmental/Organisational	2.1.4.2 Rub hands palm to palm, 2.1.4.3 Rub right palm over left dorsum with interlaced fingers and vice versa, 2.1.4.4 Rub hands palm to palm with fingers interlaced, 2.1.4.5 Rub backs of fingers to opposing palms with fingers interlocked, 2.1.4.6 Rotationally rub left thumb clasped in right palm and vice versa, 2.1.4.7 Rotationally rub, backwards and forwards with clasped fingers of right hand …
2.1.4.2	Rub hands palm to palm		Action	Yes	A1 - Too long/short, A8 - Omitted	Not done for long enough, not done	High (>1 in 100, <1 in 50)	3	Low (unnoticeable clinical effect)	1	4	Medium	Regular surgical scrub training/Regular surgical scrub practice/Regular surgical scrub audits/Encourage proper surgical scrubbing in the workplace	Individual/Equipment/Environmental/Organisational
2.1.4.3	Rub right palm over left dorsum with interlaced fingers and vice versa		Action	Yes	A1 - Too long/short, A8 - Omitted	Not done for long enough, not done	High (>1 in 100, <1 in 50)	3	Low (unnoticeable clinical effect)	1	4	Medium	Regular surgical scrub training/Regular surgical scrub practice/Regular surgical scrub audits/Encourage proper surgical scrubbing in the workplace	Individual/Equipment/Environmental/Organisational
2.1.4.4	Rub hands palm to palm with fingers interlaced		Action	Yes	A1 - Too long/short, A8 - Omitted	Not done for long enough, not done	High (>1 in 100, <1 in 50)	3	Low (unnoticeable clinical effect)	1	4	Medium	Regular surgical scrub training/Regular surgical scrub practice/Regular surgical scrub audits/Encourage proper surgical scrubbing in the workplace	Individual/Equipment/Environmental/Organisational
2.1.4.5	Rub backs of fingers to opposing palms with fingers interlocked		Action	Yes	A1 - Too long/short, A8 - Omitted	Not done for long enough, not done	High (>1 in 100, <1 in 50)	3	Low (unnoticeable clinical effect)	1	4	Medium	Regular surgical scrub training/Regular surgical scrub practice/Regular surgical scrub audits/Encourage proper surgical scrubbing in the workplace	Individual/Equipment/Environmental/Organisational
2.1.4.6	Rotationally rub left thumb clasped in right palm and vice versa		Action	Yes	A1 - Too long/short, A8 - Omitted	Not done for long enough, not done	High (>1 in 100, <1 in 50)	3	Low (unnoticeable clinical effect)	1	4	Medium	Regular surgical scrub training/Regular surgical scrub practice/Regular surgical scrub audits/Encourage proper surgical scrubbing in the workplace	Individual/Equipment/Environmental/Organisational
2.1.4.7	Rotationally rub, backwards and forwards with clasped fingers of right hand in left palm and vice versa		Action	Yes	A1 - Too long/short, A8 - Omitted	Not done for long enough, not done	High (>1 in 100, <1 in 50)	3	Low (unnoticeable clinical effect)	1	4	Medium	Regular surgical scrub training/Regular surgical scrub practice/Regular surgical scrub audits/Encourage proper surgical scrubbing in the workplace	Individual/Equipment/Environmental/Organisational
2.1.4.8	Rotationally rub right and left arms from wrist to elbow		Action	Yes	A1 - Too long/short, A8 - Omitted	Not done for long enough, not done	High (>1 in 100, <1 in 50)	3	Low (unnoticeable clinical effect)	1	4	Medium	Regular surgical scrub training/Regular surgical scrub practice/Regular surgical scrub audits/Encourage proper surgical scrubbing in the workplace	Individual/Equipment/Environmental/Organisational
2.1.4.9	Keep hands elevated above elbows		Action	Yes	A8 - Omitted	Not done	High (>1 in 100, <1 in 50)	3	Low (unnoticeable clinical effect)	1	4	Medium	Regular surgical scrub training/Regular surgical scrub practice/Regular surgical scrub audits/Encourage proper surgical scrubbing in the workplace	Individual/Equipment/Environmental/Organisational
2.1.4.10	Continue steps 4.5.1 to 4.5.9 for 2-5 minutes as recommended by manufacturer of anti-bacterial soap		Action	Yes	A1 - Too long/short	Not done for long enough	Very high (> 1 in 50)	4	Low (unnoticeable clinical effect)	1	5	Medium	Regular surgical scrub training/Regular surgical scrub practice/Regular surgical scrub audits/Encourage proper surgical scrubbing in the workplace/Provide a timer at scrub basin	Individual/Equipment/Environmental/Organisational
2.1.4.11	Dry hands with a single use sterile towel	Perform 1-2 in order
2.1.4.11.1	Dry each hand with a separate single use sterile towel		Action	Yes	A8 - Omitted, A9 - Incomplete	Not done or not done incompletely	High (>1 in 100, <1 in 50)	3	Low (unnoticeable clinical effect)	1	4	Medium	Regular surgical scrub training/Regular surgical scrub practice/Regular surgical scrub audits/Encourage proper surgical scrubbing in the workplace	Individual/Equipment/Environmental/Organisational
2.1.4.11.2	Start at finger tips and work backwards to elbow		Action	Yes	A7 - Wrong action, right object	Hands not dried from finger tips to elbow	High (>1 in 100, <1 in 50)	3	Low (unnoticeable clinical effect)	1	4	Medium	Regular surgical scrub training/Regular surgical scrub practice/Regular surgical scrub audits/Encourage proper surgical scrubbing in the workplace	Individual/Equipment/Environmental/Organisational
2.1.5	Put on surgical gown	Performed by percutaneous tracheostomy operator. Perform in order 1-4
2.1.5.1	Do not touch outside of surgical gown		Action	Yes	A7 - Wrong action, right object	Outside of gown touched	Low (<1 in 1000)	1	Low (unnoticeable clinical effect)	1	2	Low	Regular surgical scrub training/Regular surgical scrub practice/Regular surgical scrub audits/Encourage proper surgical scrubbing in the workplace	Individual/Equipment/Environmental/Organisational
2.1.5.2	Lift surgical gown from shoulders		Action	Yes	A7 - Wrong action, right object	Outside of gown touched	Low (<1 in 1000)	1	Low (unnoticeable clinical effect)	1	2	Low	Regular surgical scrub training/Regular surgical scrub practice/Regular surgical scrub audits/Encourage proper surgical scrubbing in the workplace	Individual/Equipment/Environmental/Organisational
2.1.5.3	One by one place hands into sleeves as far as cuffs		Action	Yes	A7 - Wrong action, right object	Hands inserted too far to the point that they emerge from cuffs	Low (<1 in 1000)	1	Low (unnoticeable clinical effect)	1	2	Low	Regular surgical scrub training/Regular surgical scrub practice/Regular surgical scrub audits/Encourage proper surgical scrubbing in the workplace	Individual/Equipment/Environmental/Organisational
2.1.5.4	Ask assistant to tie your gown		Action	Yes	A7 - Wrong action, right object, A8 - Omitted	Gown not tied	Low (<1 in 1000)	1	Low (unnoticeable clinical effect)	1	2	Low	Regular surgical scrub training/Regular surgical scrub practice/Regular surgical scrub audits/Encourage proper surgical scrubbing in the workplace	Individual/Equipment/Environmental/Organisational
2.1.6	Put on surgical gloves	Performed by percutaneous tracheostomy operator. Perform in order 1-3
2.1.6.1	Do not touch outside of gloves		Action	Yes	A7 - Wrong action, right object	Outside of gloves touched	Low (<1 in 1000)	1	Low (unnoticeable clinical effect)	1	2	Low	Regular surgical scrub training/Regular surgical scrub practice/Regular surgical scrub audits/Encourage proper surgical scrubbing in the workplace	Individual/Equipment/Environmental/Organisational
2.1.6.2	Use left hand to pick up right glove and insert right hand & vice versa		Action	Yes	A7 - Wrong action, right object	Outside of gloves touched	Low (<1 in 1000)	1	Low (unnoticeable clinical effect)	1	2	Low	Regular surgical scrub training/Regular surgical scrub practice/Regular surgical scrub audits/Encourage proper surgical scrubbing in the workplace	Individual/Equipment/Environmental/Organisational
2.1.6.3	Pull gloves up over surgical gown cuffs		Action	Yes	A7 - Wrong action, right object, A8 - Omitted	Non sterile part of gives touched, gloves not pulled over gown cuffs	Low (<1 in 1000)	1	Low (unnoticeable clinical effect)	1	2	Low	Regular surgical scrub training/Regular surgical scrub practice/Regular surgical scrub audits/Encourage proper surgical scrubbing in the workplace	Individual/Equipment/Environmental/Organisational
2.2	Prepare IV fluids & drugs required for procedure	Perform in any order 1-6
2.2.1	Confirm presence of functioning PVC or CVC with at least 3 injection ports	Perform in order 1-2
2.2.1.1	Check PVC/CVC position, size & number of available injection ports		Checking	Yes	C1 - Omitted, C2 - Incomplete	Not checked, number of available ports not checked	Low (<1 in 1000)	1	High (potentially life threatening clinical effect)	3	4	Medium	Remember to check availability of functioning PVC or CVC	Individual	2.2 Review percutaneous tracheostomy equipment checklist, 2.7.5 Confirm that the equipment checklist is complete
2.2.1.2	Check ability to flush all injection ports	Perform in order 1-5
2.2.1.2.1	Check normal saline with assistant - name, concentration & expiry date		Checking	Yes	C1 - Omitted, C2 - Incomplete	Saline not checked, check not performed with an assistant, not all checks done	Very high (> 1 in 50)	4	Low (unnoticeable clinical effect)	1	5	Medium	Remember to check drugs using a 2 person technique/regular statutory & mandatory training for drug preparation & administration	Individual/Organisational
2.2.1.2.2	Draw up 10mls normal saline in 10mls syringe		Action	Yes	A8 - Omitted	Not done	Low (<1 in 1000)	1	Low (unnoticeable clinical effect)	1	2	Low	Regular statutory & mandatory training for drug preparation & administration	Individual/Organisational
2.2.1.2.3	Clean cannula injection port with an alcohol-based swab		Action	Yes	A8 - Omitted	Cannula injection port not cleaned	Very high (> 1 in 50)	4	Low (unnoticeable clinical effect)	1	5	Medium	Remember to use a sterile technique/Easy access to alcohol-based swab	Individual/Equipment
2.2.1.2.4	Attach 10mls syringe to cannula and slowly inject		Action	Yes	A8 - Omitted	Not done	Low (<1 in 1000)	1	Low (unnoticeable clinical effect)	1	2	Low	Remember to use a sterile technique	Individual
2.2.1.2.5	Look for excessive resistance or evidence of extravasation		Information Retrieval	Yes	R1 - Information not obtained, R2 - Wrong information obtained	Failure to look for evidence of extravasation or failure to recognise evidence of extravasation	Medium (<1 in 1000, >1 in 100)	2	High (potentially life threatening clinical effect)	3	5	Medium	Remember to check for evidence of extravasation/Regular statutory & mandatory training for sterile PVC/CVC use	Individual/Organisational	2.2 Review percutaneous tracheostomy equipment checklist, 2.7.5 Confirm that the equipment checklist is complete
2.2.2	Attach IV fluids to PVC/CVC to facilitate flushing of drugs or administration of fluid bolus if required	Perform in order 1-5
2.2.2.1	With an assistant check IV fluid name, volume and expiry date		Checking	Yes	C1 - Omitted, C2 - Incomplete	Failure to check IV fluids, failure to check with an assistant, failure to check all relevant details	Very high (> 1 in 50)	4	Low (unnoticeable clinical effect)	1	5	Medium	Use a 2 person technique to check drugs/Regular statutory & mandatory training for drug preparation & administration	Individual/Organisational	2.7.5 Confirm that the equipment checklist is complete
2.2.2.2	Attach IV fluids to giving set with 3 way tap & extension attached		Action	Yes	A9 - Incomplete	Failure to insert 3 way tap	Low (<1 in 1000)	1	Low (unnoticeable clinical effect)	1	2	Low	Regular statutory & mandatory training for PVC/CVC use	Organisational
2.2.2.3	Flush through giving set to expel all air		Action	Yes	A8 - Omitted, A9 - Incomplete	Failure to flush giving set, or failure to completely expel air from giving set	High (>1 in 100, <1 in 50)	3	Medium (transient clinical effect but not life threatening)	2	5	Medium	Regular statutory & mandatory training for PVC/CVC use	Organisational
2.2.2.4	Clean PVC/CVC injection port with an alcohol-based swab		Action	Yes	A8 - Omitted	Not done	High (>1 in 100, <1 in 50)	3	Low (unnoticeable clinical effect)	1	4	Medium	Regular statutory & mandatory training for PVC/CVC use	Organisational
2.2.2.5	Attach IV fluids to injection port		Action	Yes	A7 - Wrong action, right object, A8 - Omitted	Not done aseptically, not done	Low (<1 in 1000)	1	High (potentially life threatening clinical effect)	3	4	Medium	Regular statutory & mandatory training for PVC/CVC use	Organisational	2.7.5 Confirm that the equipment checklist is complete
2.2.3	Draw up and label emergency drugs	Perform in order 1-4
2.2.3.1	With an assistant check drug name, concentration and expiry date		Checking	Yes	C1 - Omitted, C2 - Incomplete	Failure to check drug, failure to check drug with an assistant, failure to check all relevant details	Very high (> 1 in 50)	4	High (potentially life threatening clinical effect)	3	7	High	Use a 2 person technique to check drugs/Regular statutory & mandatory training for drug preparation & administration	Individual/Organisational	2.7.5 Confirm that the equipment checklist is complete
2.2.3.2	Draw up drug using filter needle		Action	Yes	A8 - Omitted	Failure to use a filter needle	Very high (> 1 in 50)	4	Low (unnoticeable clinical effect)	3	7	High	Regular statutory & mandatory training for drug preparation & administration	Organisational
2.2.3.3	Dilute as appropriate to desired concentration per ml	Perform in order 1-2
2.2.3.3.1	Check normal saline with assistant - name, concentration & expiry date		Checking	Yes	C1 - Omitted	Not done	Very high (> 1 in 50)	4	High (potentially life threatening clinical effect)	3	7	High	Use a 2 person technique to check drugs/Regular statutory & mandatory training for drug preparation & administration	Individual/Organisational	2.7.5 Confirm that the equipment checklist is complete
2.2.3.3.2	Draw up appropriate number of mls of saline for desired drug concentration		Action	Yes	A4 - Too little/much	Wrong volume of saline drawn up giving an incorrect drug concentration	Very high (> 1 in 50)	4	High (potentially life threatening clinical effect)	3	7	High	Regular statutory & mandatory training for drug preparation & administration	Organisational	2.7.5 Confirm that the equipment checklist is complete
2.2.3.4	Label syringe with drug name and concentration per ml		Action	Yes	A8 - Omitted, A9 - Incomplete	Label not applied or incomplete label applied to syringe	Very high (> 1 in 50)	4	High (potentially life threatening clinical effect)	3	7	High	Regular statutory & mandatory training for drug preparation & administration	Organisational	2.7.5 Confirm that the equipment checklist is complete
2.2.4	Draw up and label sedative drug for use during the procedure e.g. propofol	Perform in order 1-6
2.2.4.1	With an assistant check drug name, concentration and expiry date		Checking	Yes	C1 - Omitted, C2 - Incomplete	Failure to check drug, failure to check drug with an assistant, failure to check all relevant details	Very high (> 1 in 50)	4	High (potentially life threatening clinical effect)	3	7	High	Use a 2 person technique to check drugs/Regular statutory & mandatory training for drug preparation & administration	Individual/Organisational	2.7.5 Confirm that the equipment checklist is complete
2.2.4.2	Using filter needle draw up sedative		Action	Yes	A8 - Omitted	Failure to use filter needle	Very high (> 1 in 50)	4	Low (unnoticeable clinical effect)	1	5	Medium	Regular statutory & mandatory training for drug preparation & administration	Organisational
2.2.4.3	Label syringe with drug name and concentration per ml		Action	Yes	A8 - Omitted	Failure to place drug label or failure to add concentration per ml to label	Very high (> 1 in 50)	4	High (potentially life threatening clinical effect)	3	7	High	Regular statutory & mandatory training for drug preparation & administration	Organisational	2.7.5 Confirm that the equipment checklist is complete
2.2.4.4	Attach giving set and flush through line to expel all air		Action	Yes	A8 - Omitted	Failure to flush through line or failure to expel all air	Low (<1 in 1000)	1	Medium (transient clinical effect but not life threatening)	2	3	Low	Regular statutory & mandatory training for drug preparation & administration	Organisational
2.2.4.5	Load syringe into infusion pump with capability to deliver drug as an infusion or as a bolus		Action	Yes	A9 - Incomplete	Failure to load syringe properly	Low (<1 in 1000)	1	Medium (transient clinical effect but not life threatening)	2	3	Low	Regular statutory & mandatory training for drug preparation & administration	Organisational
2.2.4.6	Attach giving set to PVC/CVC port		Action	Yes	A7 - Wrong action, right object, A8 - Omitted	Not done aseptically, Failure to attach to PVC/CVC	Medium (<1 in 1000, >1 in 100)	2	Medium (transient clinical effect but not life threatening)	2	4	Medium	Regular statutory & mandatory training for drug preparation & administration	Organisational	2.7.5 Confirm that the equipment checklist is complete
2.2.5	Draw up and label analgesic drug for use during the procedure e.g. fentanyl	Perform in order 1-6
2.2.5.1	With an assistant check drug name, concentration and expiry date		Checking	Yes	C1 - Omitted, C2 - Incomplete	Failure to check drug, failure to check drug with an assistant, failure to check all relevant details	Very high (> 1 in 50)	4	High (potentially life threatening clinical effect)	3	7	High	Use a 2 person technique to check drugs/regular statutory & mandatory training for drug preparation & administration	Individual/Organisational	2.7.5 Confirm that the equipment checklist is complete
2.2.5.2	Using filter needle draw up analgesic agent		Action	Yes	A8 - Omitted	Failure to use filter needle	Very high (> 1 in 50)	4	Low (unnoticeable clinical effect)	1	5	Medium	Regular statutory & mandatory training for drug preparation & administration	Organisational
2.2.5.3	Label syringe with drug name and concentration per ml		Action	Yes	A8 - Omitted, A9 - Incomplete	Failure to place drug label +/- failure to add concentration per ml to label	Very high (> 1 in 50)	4	High (potentially life threatening clinical effect)	3	7	High	Regular statutory & mandatory training for drug preparation & administration	Organisational	2.7.5 Confirm that the equipment checklist is complete
2.2.5.4	Attach giving set and flush through to expel all air		Action	Yes	A8 - Omitted, A9 - Incomplete	Failure to flush through line or failure to expel all air	Low (<1 in 1000)	1	Medium (transient clinical effect but not life threatening)	2	3	Low	Regular statutory & mandatory training for drug preparation & administration	Organisational
2.2.5.5	Load syringe into infusion pump with capability to deliver drug as an infusion or as a bolus		Action	Yes	A8 - Omitted	Failure to load syringe properly	Low (<1 in 1000)	1	Low (unnoticeable clinical effect)	1	2	Low	Regular statutory & mandatory training for drug preparation & administration	Organisational
2.2.5.6	Attach giving set to PVC/CVC port		Action	Yes	A7 - Wrong action, right object, A8 - Omitted	Not done aseptically, Failure to attach to PVC/CVC	Low (<1 in 1000)	1	Medium (transient clinical effect but not life threatening)	2	3	Low	Regular statutory & mandatory training for PVC/CVC use	Organisational	2.7.5 Confirm that the equipment checklist is complete
2.2.6	Draw up neuromuscular blocking drug (NMBD) for use during the procedure	Perform in order 1-3
2.2.6.1	With an assistant check NMBD name, concentration and expiry date e.g. atracurium		Checking	Yes	C1 - Omitted, C2 - Incomplete	Failure to check drug, failure to check drug with an assistant, failure to check all relevant details	Very high (> 1 in 50)	4	High (potentially life threatening clinical effect)	3	7	High	Use a 2 person technique to check drugs/regular statutory & mandatory training for drug preparation & administration	Individual/Organisational	2.7.5 Confirm that the equipment checklist is complete
2.2.6.2	Draw up NMBD in 10mls syringe using a filter needle		Action	Yes	A8 - Omitted	Failure to use filter needle	Very high (> 1 in 50)	4	Low (unnoticeable clinical effect)	1	5	Medium	Regular statutory & mandatory training for drug preparation & administration	Organisational
2.2.6.3	Label syringe with drug name and concentration per ml		Action	Yes	A8 - Omitted, A9 - Incomplete	Failure to place drug label or failure to add concentration per ml to label	Very high (> 1 in 50)	4	High (potentially life threatening clinical effect)	3	7	High	Regular statutory & mandatory training for drug preparation & administration	Organisational	2.7.5 Confirm that the equipment checklist is complete
2.3	Check and prepare equipment	Perform 1-3 concurrently
2.3.1	Check and prepare emergency airway equipment	Performed by airway operator. Perform in any order 1-7; perform in any order 8-9
2.3.1.1	Check difficult airway trolley present at bedside		Checking	Yes	C1 - Omitted	Failure to check if the difficult airway trolley is immediately available at the bedside	Low (<1 in 1000)	1	High (potentially life threatening clinical effect)	3	4	Medium	Remember to check equipment prior to starting procedure/Use of a percutaneous tracheostomy equipment checklist/Ensure availability of checklist/Regular equipment training sessions/Regular audit of checklist compliance/Encourage culture of safety	Individual/Equipment/Environmental/Organisational	2.7.5 Confirm that the equipment checklist is complete
2.3.1.2	Check MAC laryngoscope present and working	Perform in order 1-4
2.3.1.2.1	Check laryngoscope is at bedside		Checking	Yes	C1 - Omitted	Not checked	Low (<1 in 1000)	1	High (potentially life threatening clinical effect)	3	4	Medium	Remember to check equipment prior to starting procedure/Use of a percutaneous tracheostomy equipment checklist/Ensure availability of checklist/Regular equipment training sessions/Regular audit of checklist compliance/Encourage culture of safety	Individual/Equipment/Environmental/Organisational	2.7.5 Confirm that the equipment checklist is complete
2.3.1.2.2	Attach laryngoscope blade to handle		Action	Yes	A8 - Omitted	Laryngoscope blade not attached to handle	Low (<1 in 1000)	1	Low (unnoticeable clinical effect)	1	2	Low	Remember to check function of laryngoscope/Regular equipment training sessions	Individual/Organisational
2.3.1.2.3	Open laryngoscope blade		Action	Yes	A8 - Omitted	Blade attached to handle but not opened	Medium (<1 in 1000, >1 in 100)	2	Low (unnoticeable clinical effect)	1	3	Low	Remember to check function of laryngoscope/Regular equipment training sessions	Individual/Organisational
2.3.1.2.4	Check light emitted from blade tip		Checking	Yes	C1 - Omitted	Failure to check if laryngoscope omits light	Medium (<1 in 1000, >1 in 100)	2	High (potentially life threatening clinical effect)	3	5	Medium	Remember to check function of laryngoscope/Regular equipment training sessions	Individual/Organisational	2.7.5 Confirm that the equipment checklist is complete
2.3.1.3	Check presence of functioning video laryngoscope at bedside	Perform in order 1-3
2.3.1.3.1	Check video laryngoscope is at bedside		Checking	Yes	C1 - Omitted	Not checked	Low (<1 in 1000)	1	High (potentially life threatening clinical effect)	3	4	Medium	Remember to check equipment prior to starting procedure/Use of a percutaneous tracheostomy equipment checklist/Ensure availability of checklist/Regular equipment training sessions/Regular audit of checklist compliance/Encourage culture of safety	Individual/Equipment/Environmental/Organisational	2.7.5 Confirm that the equipment checklist is complete
2.3.1.3.2	Turn on video laryngoscope		Action	Yes	A8 - Omitted	Video laryngoscope not turned on	Medium (<1 in 1000, >1 in 100)	2	High (potentially life threatening clinical effect)	3	5	Medium	Remember to check function of video laryngoscope/Regular equipment training sessions	Individual/Organisational
2.3.1.3.3	Check that live image is obtained		Checking	Yes	C1 - Omitted	Failure to check if image obtained is live image	Medium (<1 in 1000, >1 in 100)	2	High (potentially life threatening clinical effect)	3	5	Medium	Remember to check function of video laryngoscope/Regular equipment training sessions	Individual//Organisational	2.7.5 Confirm that the equipment checklist is complete
2.3.1.4	Check for presence of appropriately sized ETT		Checking	Yes	C1 - Omitted	Failure to ensure appropriately sized ETT is at the bedside	Low (<1 in 1000)	1	High (potentially life threatening clinical effect)	3	4	Medium	Remember to check equipment prior to starting procedure/Use of a percutaneous tracheostomy equipment checklist/Ensure availability of checklist/Regular equipment training sessions/Regular audit of checklist compliance/Encourage culture of safety for procedure	Individual/Equipment/Environmental/Organisational	2.7.5 Confirm that the equipment checklist is complete
2.3.1.5	Check for presence of bougie		Checking	Yes	C1 - Omitted	Failure to check for presence of bougie	Low (<1 in 1000)	1	High (potentially life threatening clinical effect)	3	4	Medium	Remember to check equipment prior to starting procedure/Use of a percutaneous tracheostomy equipment checklist/Ensure availability of checklist/Regular equipment training sessions/Regular audit of checklist compliance/Encourage culture of safety for procedure	Individual/Equipment/Environmental/Organisational	2.7.5 Confirm that the equipment checklist is complete
2.3.1.6	Check for presence of appropriately sized facemask	Perform in order 1-2
2.3.1.6.1	Check that facemask is available at bedside		Checking	Yes	C1 - Omitted	Failure to check for presence of facemask at bedside	Low (<1 in 1000)	1	High (potentially life threatening clinical effect)	3	4	Medium	Remember to check equipment prior to starting procedure/Use of a percutaneous tracheostomy equipment checklist/Ensure availability of checklist/Regular equipment training sessions/Regular audit of checklist compliance/Encourage culture of safety for procedure	Individual/Equipment/Environmental/Organisational	2.7.5 Confirm that the equipment checklist is complete
2.3.1.6.2	Select mask that provides a complete seal around the patient’s mouth and nose		Selection	Yes	S2 - Wrong selection made	Selection of the wrong sized facemark for the patient	Medium (<1 in 1000, >1 in 100)	2	High (potentially life threatening clinical effect)	3	5	Medium	Remember to check if mask is appropriately sized for the patient/Regular equipment training sessions	Individual//Organisational	2.7.5 Confirm that the equipment checklist is complete
2.3.1.7	Check for presence of functioning Mapleson C-circuit at bedside	Perform in order 1-5
2.3.1.7.1	Check Mapleson C-circuit present at bedside		Checking	Yes	C1 - Omitted	Failure to check C-Circuit is present at bedside	Low (<1 in 1000)	1	High (potentially life threatening clinical effect)	3	4	Medium	Remember to check equipment prior to starting procedure/Use of a percutaneous tracheostomy equipment checklist/Ensure availability of checklist/Regular equipment training sessions/Regular audit of checklist compliance/Encourage culture of safety for procedure	Individual/Equipment/Environmental/Organisational	2.7.5 Confirm that the equipment checklist is complete
2.3.1.7.2	Attach C-circuit to 02 supply		Action	Yes	A8 - Omitted	Not done	Medium (<1 in 1000, >1 in 100)	2	High (potentially life threatening clinical effect)	3	5	Medium	Remember to check function of C-circuit/Regular equipment training sessions	Individual/Organisational
2.3.1.7.3	Occlude outlet with gloved finger		Action	Yes	A8 - Omitted	Not done	Medium (<1 in 1000, >1 in 100)	2	Low (unnoticeable clinical effect)	1	3	Low	Remember to check function of C-circuit/Regular equipment training sessions	Individual/Organisational
2.3.1.7.4	Check reservoir bag fills		Checking	Yes	C1 - Omitted	Not checked	Medium (<1 in 1000, >1 in 100)	2	Low (unnoticeable clinical effect)	1	3	Low	Remember to check function of C-circuit/Regular equipment training sessions	Individual/Organisational
2.3.1.7.5	Squeeze bag with outlet occluded to outrule circuit leaks		Action	Yes	A8 - Omitted	Not done	Medium (<1 in 1000, >1 in 100)	2	Low (unnoticeable clinical effect)	1	3	Low	Remember to check function of C-circuit/Regular equipment training sessions	Individual/Organisational	2.7.5 Confirm that the equipment checklist is complete
2.3.1.8	Attach facemask to C-circuit		Action	Yes	A8 - Omitted	Not done	Medium (<1 in 1000, >1 in 100)	2	Low (unnoticeable clinical effect)	1	3	Low	Remember to attach facemark to C-circuit/Regular equipment training sessions	Individual/Organisational
2.3.1.9	Attach 10mls syringe to ETT pilot balloon		Action	Yes	A8 - Omitted	Not done	Medium (<1 in 1000, >1 in 100)	2	Low (unnoticeable clinical effect)	1	3	Low	Remember to attach 10mls syringe to ETT pilot balloon/Regular equipment training sessions	Individual/Organisational
2.3.2	Prepare equipment for bronchoscopy	Performed by bronchoscopist. Perform in order 1-5. Perform in any order 6-8.
2.3.2.1	Ensure aScope™ selected is compatible with ETT		Selection	Yes	S2 - Wrong selection made	Failure to select a bronchoscope that will pass down the patient’s ETT	Medium (<1 in 1000, >1 in 100)	2	Low (unnoticeable clinical effect)	1	3	Low	Remember to check compatibility/Regular equipment training sessions	Individual/Organisational	2.7.5 Confirm that the equipment checklist is complete
2.3.2.2	Open aScope™ packaging	Perform in order 1-3
2.3.2.2.1	Check that the pouch seal is intact		Checking	Yes	C1 - Omitted	Failure to check integrity of packaging	Low (<1 in 1000)	1	Low (unnoticeable clinical effect)	1	2	Low	Remember to visually inspect aScope™/Regular equipment training sessions	Individual/Organisational
2.3.2.2.2	Open packaging		Action	No
2.3.2.2.3	Remove protective elements		Action	No
2.3.2.3	Prepare AMBU® aView™ monitor and aScope™	Perform in order 1-3
2.3.2.3.1	Plug in monitor		Action	Yes	A8 - Omitted	Failure to plug in monitor	Low (<1 in 1000)	1	Low (unnoticeable clinical effect)	1	2	Low	Remember to plug in & turn on monitor/Regular equipment training sessions	Individual/Organisational	2.4.2.4 Verify that you have a live image on your monitor
2.3.2.3.2	Turn on AMBU® aView™ monitor		Action	No
2.3.2.3.3	Plug bronchoscope into monitor		Action	No
2.3.2.4	Verify that you have a live image on your monitor	Perform in order 1-2
2.3.2.4.1	Point distal end of bronchoscope towards an object e.g. the palm of your hand		Action	Yes	A8 - Omitted	Not done	Low (<1 in 1000)	1	Low (unnoticeable clinical effect)	2	3	Low	Remember to check that you have a live image/Regular equipment training sessions	Individual/Organisational	2.7.5 Confirm that the equipment checklist is complete
2.3.2.4.2	Check that image is live		Checking	No
2.3.2.5	Check function of bending control lever	Perform in order 1-2
2.3.2.5.1	Carefully slide lever forwards & backwards to bend bending section as much as possible		Action	Yes	A8 - Omitted, A9 - Incomplete	Not done or functionality not fully inspected	Low (<1 in 1000)	1	Low (unnoticeable clinical effect)	2	3	Low	Remember to check function/Regular equipment training sessions	Individual/Organisational
2.3.2.5.2	Slide bending lever back to neutral and check that bending section returns to neutral position		Action	Yes	A8 - Omitted, A9 - Incomplete	Not done or functionality not fully inspected	Low (<1 in 1000)	1	Low (unnoticeable clinical effect)	2	3	Low	Remember to check function/Regular equipment training sessions	Individual/Organisational
2.3.2.6	Ensure functioning suction attached to aScope™	Perform in order 1-3
2.3.2.6.1	Attach suction tubing to suction port on aScope™		Action	Yes	A8 - Omitted, A9 - Incomplete	Not done or failure to get a good seal between suction tubing and suction port on aScope™	High (>1 in 100, <1 in 50)	3	Medium (transient clinical effect but not life threatening)	2	5	Medium	Remember to attach suction/Regular equipment training sessions	Individual/Organisational	2.7.5 Confirm that the equipment checklist is complete
2.3.2.6.2	Turn on wall suction		Action	Yes	A8 - Omitted	Suction attached but not turned on	High (>1 in 100, <1 in 50)	3	Medium (transient clinical effect but not life threatening)	2	5	Medium	Remember to turn on suction/Regular equipment training sessions	Individual/Organisational	2.7.5 Confirm that the equipment checklist is complete
2.3.2.6.3	Check suction		Checking	Yes	C1 - Omitted	Suction function not checked	High (>1 in 100, <1 in 50)	3	Medium (transient clinical effect but not life threatening)	2	5	Medium	Remember to check suction is functioning/Regular equipment training sessions	Individual/Organisational	2.7.5 Confirm that the equipment checklist is complete
2.3.2.7	Open alcohol-based swab to allow cleaning of bronchoscope lens if required		Action	Yes	A8 - Omitted	Alcohol swab not opened prior to starting the procedure	High (>1 in 100, <1 in 50)	3	Low (unnoticeable clinical effect)	1	4	Medium	Remember to open alcohol-based swab/Regular equipment training sessions	Individual/Organisational	2.7.5 Confirm that the equipment checklist is complete
2.3.2.8	Add small amount of medical grade lubricant to the insertion cord of the bronchoscope		Action	Yes	A8 - Omitted	Failure to apply lubricant to outside of the bronchoscope	High (>1 in 100, <1 in 50)	3	Low (unnoticeable clinical effect)	1	4	Medium	Remember to lubricate bronchoscope/Regular equipment training sessions	Individual/Organisational	2.7.5 Confirm that the equipment checklist is complete
2.3.3	Prepare equipment for percutaneous tracheostomy	Assistant (any team member) to perform in order 1-3. PT operator to perform in order 4-6 with help of assistant. PT operator to perform in any order 7-13.
2.3.3.1	Clean trolley with alcohol based wipes		Action	Yes	A8 - Omitted, A9 - Incomplete	Not done or incompletely cleaned	High (>1 in 100, <1 in 50)	3	Low (unnoticeable clinical effect)	1	4	Medium	Remember to clean trolley/Ensure availability of alcohol based wipes at bedside	Individual/Equipment
2.3.3.2	Open sterile procedure pack onto trolley		Action	Yes	A7 - Wrong action, right object	Procedure pack not opened in a way that ensures its continued sterility	Low (<1 in 1000)	1	Low (unnoticeable clinical effect)	1	2	Low	Use sterile non-touch technique to open procedure pack/Standardised teaching of basic surgical skills/Minimise distractions when preparing kit	Individual/Environmental/Organisational	2.7.5 Confirm that the equipment checklist is complete
2.3.3.3	Open out sterile covering to act as sterile field for equipment		Action	Yes	A7 - Wrong action, right object	Sterile covering contaminated during opening	Low (<1 in 1000)	1	Low (unnoticeable clinical effect)	1	2	Low	Use sterile non-touch technique to open procedure pack/Standardised teaching of basic surgical skills/Minimise distractions when preparing kit	Individual/Environmental/Organisational
2.3.3.4	Open procedural equipment onto sterile field	Perform in any order 1-5
2.3.3.4.1	Open drawing up needle		Action	Yes	A7 - Wrong action, right object, A8 - Omitted	Packaging opened in a non sterile manner, failure to open drawing up needle	Medium (<1 in 1000, >1 in 100)	2	Low (unnoticeable clinical effect)	1	3	Low	Use sterile non-touch technique to open kit/Standardised teaching of basic surgical skills/Minimise distractions when preparing kit	Individual/Environmental/Organisational	2.7.5 Confirm that the equipment checklist is complete
2.3.3.4.2	Open 2 chloprep sticks		Action	Yes	A7 - Wrong action, right object, A8 - Omitted	Packaging opened in a non sterile manner, failure to open chlorprep sticks	Low (<1 in 1000)	1	Low (unnoticeable clinical effect)	1	2	Low	Use sterile non-touch technique to open kit/Standardised teaching of basic surgical skills/Minimise distractions when preparing kit	Individual/Environmental/Organisational	2.7.5 Confirm that the equipment checklist is complete
2.3.3.4.3	Open TRACOE® experc twist plus dilatation set		Action	Yes	A7 - Wrong action, right object, A8 - Omitted	Packaging opened in a non sterile manner, failure to open set in advance of the procedure	Low (<1 in 1000)	1	Low (unnoticeable clinical effect)	1	2	Low	Use sterile non-touch technique to open kit/Standardised teaching of basic surgical skills/Minimise distractions when preparing kit	Individual/Environmental/Organisational	2.7.5 Confirm that the equipment checklist is complete
2.3.3.4.4	Open appropriately sized TRACOE® twist percutan tracheostomy	Perform in order 1-2
2.3.3.4.4.1	Select patient appropriate TRACOE® twist percutan tracheostomy		Selection	Yes	S2 - Wrong selection made	Incorrect type of tracheostomy or incorrect tracheostomy size chosen	High (>1 in 100, <1 in 50)	3	Low (unnoticeable clinical effect)	1	4	Medium	Ensure availability of wide variety of tracheostomy tube sizes/Consultant involvement for all BAPDTs	Individual/Equipment/Organisational	2.7.5 Confirm that the equipment checklist is complete
2.3.3.4.4.2	Open tracheostomy onto table		Action	Yes	A7 - Wrong action, right object, A8 - Omitted	Packaging opened in a non sterile manner, failure to open tracheostomy in advance of the procedure	High (>1 in 100, <1 in 50)	3	Low (unnoticeable clinical effect)	1	4	Medium	Use sterile non-touch technique to open kit/Standardised teaching of basic surgical skills/Minimise distractions when preparing kit	Individual/Environmental/Organisational	2.7.5 Confirm that the equipment checklist is complete
2.3.3.4.5	Open silk suture		Action	Yes	A7 - Wrong action, right object, A8 - Omitted	Packaging opened in a non sterile manner, failure to provide silk suture for the procedure	High (>1 in 100, <1 in 50)	3	Low (unnoticeable clinical effect)	1	4	Medium	Use sterile non-touch technique to open kit/Standardised teaching of basic surgical skills/Minimise distractions when preparing kit	Individual/Environmental/Organisational	2.7.5 Confirm that the equipment checklist is complete
2.3.3.5	Draw up 10mls of 0.5% lignocaine with 1 in 200000 adrenaline	Perform in order 1-4
2.3.3.5.1	Check drug names, concentration and expiry date with assistant		Checking	Yes	C1 - Omitted, C2 - Incomplete	Check not done, incomplete check performed or wrong information obtained, check performed by 1 person	Very high (> 1 in 50)	4	High (potentially life threatening clinical effect)	3	7	High	Use a 2 person technique to check drugs/regular statutory & mandatory training for drug preparation & adminsitration	Individual/Organisational	2.7.5 Confirm that the equipment checklist is complete
2.3.3.5.2	Use filter needle to draw up drug in 10mls syringe		Action	Yes	A8 - Omitted	Failure to use filter needle	Very high (> 1 in 50)	4	Low (unnoticeable clinical effect)	1	5	Medium	Regular statutory & mandatory training for drug preparation & administration	Organisational
2.3.3.5.3	Evacuate air bubbles from syringe		Action	Yes	A8 - Omitted, A9 - Incomplete	Failure to evacuate air bubbles from syringe or incomplete evacuation	Very high (> 1 in 50)	4	Low (unnoticeable clinical effect)	1	5	Medium	Regular statutory & mandatory training for drug preparation & administration	Organisational
2.3.3.5.4	Place 25G needle on lidocaine syringe		Action	Yes	A8 - Omitted	Failure to use 25G infiltration needle	Low (<1 in 1000)	1	Low (unnoticeable clinical effect)	1	2	Low	Regular statutory & mandatory training for drug preparation & administration	Organisational	2.7.5 Confirm that the equipment checklist is complete
2.3.3.6	Pour saline over rhino-dilator	Perform in order 1-2
2.3.3.6.1	Check drug name, concentration and expiry date with assistant		Checking	Yes	C1 - Omitted, C2 - Incomplete	Check not done, incomplete check performed or wrong information obtained, check performed by 1 person	Very high (> 1 in 50)	4	Medium (transient clinical effect but not life threatening)	2	6	High	Use a 2 person technique to check drugs/regular statutory & mandatory training for drug preparation & administration	Individual/Organisational
2.3.3.6.2	Ask assistant to pour saline over rhino-dilator		Action	Yes	A4 - Too little/much, A8 - Omitted	Too little saline poured over rhino-dilator, saline not poured over dilator	Very high (> 1 in 50)	4	Medium (transient clinical effect but not life threatening)	2	6	High	Remember to pour saline over rhino-dilator	Organisational
2.3.3.7	Attach 2mls syringe to orange cannula		Action	Yes	A6 - Wrong object, right action	Larger syringe attached to orange needle	Low (<1 in 1000)	1	Low (unnoticeable clinical effect)	1	2	Low	Remember to check equipment prior to starting procedure/Use of a percutaneous tracheostomy equipment checklist/Ensure availability of checklist/Regular equipment training sessions/Regular audit of checklist compliance/Encourage culture of safety	Individual/Equipment/Environmental/Organisational
2.3.3.8	Confirm orange plastic cannula moves easily off needle		Action	Yes	A8 - Omitted	Not checked	Very high (> 1 in 50)	4	Low (unnoticeable clinical effect)	1	5	Medium	Remember to check equipment prior to starting procedure/Use of a percutaneous tracheostomy equipment checklist/Ensure availability of checklist/Regular equipment training sessions/Regular audit of checklist compliance/Encourage culture of safety	Individual/Equipment/Environmental/Organisational
2.3.3.9	Withdraw J tip of guide-wire back into holder		Action	Yes	A8 - Omitted	J tip left at end of guide-wire	High (>1 in 100, <1 in 50)	3	Low (unnoticeable clinical effect)	1	4	Medium	Remember to check equipment prior to starting procedure/Use of a percutaneous tracheostomy equipment checklist/Ensure availability of checklist/Regular equipment training sessions/Regular audit of checklist compliance/Encourage culture of safety	Individual/Equipment/Environmental/Organisational
2.3.3.10	Check cuff on TRACOE® percutan tracheostomy	Perform in order 1-5
2.3.3.10.1	Attach 10mls syringe of air to pilot balloon		Action	Yes	A8 - Omitted	Not attached	High (>1 in 100, <1 in 50)	3	Low (unnoticeable clinical effect)	1	4	Medium	Remember to check equipment prior to starting procedure/Use of a percutaneous tracheostomy equipment checklist/Ensure availability of checklist/Regular equipment training sessions/Regular audit of checklist compliance/Encourage culture of safety	Individual/Equipment/Environmental/Organisational	2.7.4 Confirm tracheostomy cuff has been tested and is intact, 2.7.5 Confirm that the equipment checklist is complete
2.3.3.10.2	Inject air slowly until cuff fully inflated		Action	Yes	A4 - Too little/much, A8 - Omitted	Too much air injected into cuff/too little air injected into cuff, air injected into cuff too quickly, air not injected	High (>1 in 100, <1 in 50)	3	Low (unnoticeable clinical effect)	1	4	Medium	Remember to check equipment prior to starting procedure/Use of a percutaneous tracheostomy equipment checklist/Ensure availability of checklist/Regular equipment training sessions/Regular audit of checklist compliance/Encourage culture of safety	Individual/Equipment/Environmental/Organisational	2.7.4 Confirm tracheostomy cuff has been tested and is intact, 2.7.5 Confirm that the equipment checklist is complete
2.3.3.10.3	Leave balloon inflated for a period of time		Action	Yes	A8 - Omitted	Balloon not left inflated for a long enough time to check for slow air leak	High (>1 in 100, <1 in 50)	3	Low (unnoticeable clinical effect)	1	4	Medium	Remember to check equipment prior to starting procedure/Use of a percutaneous tracheostomy equipment checklist/Ensure availability of checklist/Regular equipment training sessions/Regular audit of checklist compliance/Encourage culture of safety	Individual/Equipment/Environmental/Organisational	2.7.4 Confirm tracheostomy cuff has been tested and is intact, 2.7.5 Confirm that the equipment checklist is complete
2.3.3.10.4	Check for leaks or loss of pressure		Checking	Yes	C1 - Omitted	Leaks and loss of pressure not checked for	High (>1 in 100, <1 in 50)	3	High (potentially life threatening clinical effect)	3	6	High	Remember to check equipment prior to starting procedure/Use of a percutaneous tracheostomy equipment checklist/Ensure availability of checklist/Regular equipment training sessions/Regular audit of checklist compliance/Encourage culture of safety	Individual/Equipment/Environmental/Organisational	2.7.4 Confirm tracheostomy cuff has been tested and is intact, 2.7.5 Confirm that the equipment checklist is complete
2.3.3.10.5	Fully remove all air from cuff	Perform in any order 1-2
2.3.3.10.5.1	Deflate cuff using 10mls syringe attached to pilot balloon		Action	Yes	A4 - Too little/much, A8 - Omitted	Too little air removed or air not removed from cuff	Medium (<1 in 1000, >1 in 100)	2	Low (unnoticeable clinical effect)	1	3	Low	Remember to check equipment prior to starting procedure/Use of a percutaneous tracheostomy equipment checklist/Ensure availability of checklist/Regular equipment training sessions/Regular audit of checklist compliance/Encourage culture of safety	Individual/Equipment/Environmental/Organisational	2.7.4 Confirm tracheostomy cuff has been tested and is intact, 2.7.5 Confirm that the equipment checklist is complete
2.3.3.10.5.2	Manually assist deflation to ensure cuff will provide minimal resistance at insertion		Action	Yes	A8 - Omitted	Not done	High (>1 in 100, <1 in 50)	3	Low (unnoticeable clinical effect)	1	4	Medium	Remember to check equipment prior to starting procedure/Use of a percutaneous tracheostomy equipment checklist/Ensure availability of checklist/Regular equipment training sessions/Regular audit of checklist compliance/Encourage culture of safety	Individual/Equipment/Environmental/Organisational	2.7.4 Confirm tracheostomy cuff has been tested and is intact, 2.7.5 Confirm that the equipment checklist is complete
2.3.3.11	Lubricate cuff of TRACOE® percutan tracheostomy		Action	Yes	A4 - Too little/much, A8 - Omitted	Too much or too little lubricant applied to the tracheostomy cuff or lubricant not applied	Medium (<1 in 1000, >1 in 100)	2	Medium (transient clinical effect but not life threatening)	2	4	Medium	Remember to lubricate cuff prior to starting procedure/Use of a percutaneous tracheostomy equipment checklist/Ensure availability of checklist/Regular equipment training sessions/Regular audit of checklist compliance/Encourage culture of safety	Individual/Equipment/Environmental/Organisational
2.3.3.12	Ensure tracheostomy introducer is clicked into place		Action	Yes	A8 - Omitted	Not done	High (>1 in 100, <1 in 50)	3	Low (unnoticeable clinical effect)	1	4	Medium	Remember to ensure tracheostomy introducer is clicked into place/Use of a percutaneous tracheostomy equipment checklist/Ensure availability of checklist/Regular equipment training sessions/Regular audit of checklist compliance/Encourage culture of safety	Individual/Equipment/Environmental/Organisational
2.3.3.13	Place equipment ergonomically on trolley		Action	Yes	A8 - Omitted, A9 - Incomplete	Not done or not equipment not arranged in an ergonomic manner	Very high (> 1 in 50)	4	Low (unnoticeable clinical effect)	1	5	Medium	Remember to place equipment on trolley in order of use	Individual
2.4	Review percutaneous tracheostomy equipment checklist		Checking	Yes	C1 - Omitted, C2 - Incomplete, C5 - Mistimed	Checklist not used, checklist only partially completed, checklist completed after the procedure has started	Very high (> 1 in 50)	4	High (potentially life threatening clinical effect)	3	7	High	Remember to use a percutaneous tracheostomy equipment checklist/Ensure availability of checklist/Regular statutory & mandatory training module on checklists for invasive procedures/Regular audit of checklist compliance/Encourage culture of safety	Individual/Equipment/Environmental/Organisational	2.7.5 Confirm that the equipment checklist is complete
2.5	Prepare Patient	Perform in order 1-7 if patient deeply sedated. If awake perform 3; followed by 1-7.
2.5.1	Increase Fi02 to 100%		Action	Yes	A2 - Mistimed, A8 - Omitted	Fi02 increased too early or too late during preparation for the procedure, Fi02 not increased for the procedure	Low (<1 in 1000)	1	High (potentially life threatening clinical effect)	3	4	Medium	Remember to increase Fi02 to 100%/Use a percutaneous tracheostomy invasive procedures checklist/Ensure availability of checklist/Regular statutory & mandatory training module on checklists for invasive procedures and percutaneous tracheostomy/Regular audit of checklist compliance/Encourage culture of safety	Individual/Equipment/Environmental/Organisational	2.7.1 Check ventilation settings are correct & Fi02 at 1.0
2.5.2	Optimise ventilation	Perform in any order 1-2
2.5.2.1	Switch to mandatory mode of ventilation for duration of procedure	Perform in order 1-2
2.5.2.1.1	Consider Synchronised intermittent mandatory ventilation, pressure control, volume control		Selection	Yes	S2 - Wrong selection made	Wrong form of ventilation selected e.g. pressure support only	Medium (<1 in 1000, >1 in 100)	2	High (potentially life threatening clinical effect)	3	5	Medium	Remember to switch to mandatory mode of ventilation/Use a percutaneous tracheostomy invasive procedures checklist/Ensure availability of checklist/Regular statutory & mandatory training module on checklists for invasive procedures and percutaneous tracheostomy/Regular audit of checklist compliance/Encourage culture of safety	Individual/Equipment/Environmental/Organisational	2.7.1 Check ventilation settings are correct & Fi02 at 1.0
2.5.2.1.2	Change ventilator settings		Action	Yes	A8 - Omitted, A9 - Incomplete	Changes not made or failure to programme ventilator to desired settings	Medium (<1 in 1000, >1 in 100)	2	High (potentially life threatening clinical effect)	3	5	Medium	Remember to change ventilator settings	Individual	2.7.1 Check ventilation settings are correct & Fi02 at 1.0
2.5.2	Hyperventilate patient prior to the procedure	Perform in any order 1-2
2.5.2.1	Increase respiratory rate (RR) on ventilator		Action	Yes	A4 - Too little/much, A8 - Omitted	Respiratory rate set too high or too low, Not done	Medium (<1 in 1000, >1 in 100)	2	Low (unnoticeable clinical effect)	1	3	Low	Remember to increase RR/Regular equipment training sessions	Individual/Organisational	2.7.1 Check ventilation settings are correct & Fi02 at 1.0
2.5.2.2	Maintain lung protective ventilation strategy. Tidal volume ~ 6mls-8mls/kg.		Action	Yes	A4 - Too little/much, A8 - Omitted	Tidal volume set too high or low for the patient, not done	Medium (<1 in 1000, >1 in 100)	2	Low (unnoticeable clinical effect)	1	3	Low	Regular equipment training sessions	Organisational	2.7.1 Check ventilation settings are correct & Fi02 at 1.0
2.5.3	Anaesthetise patient for procedure	Perform in any order 1-2; followed by 3
2.5.3.1	Sedate patient	Perform 1; perform 2-3 concurrently
2.5.3.1.1	Start infusion of sedative agent at patient appropriate rate		Action	Yes	A2 - Mistimed, A4 - Too little/much, A8 - Omitted	Sedation started too soon or too late, too much or too little sedation given, failure to give sedation	Medium (<1 in 1000, >1 in 100)	2	High (potentially life threatening clinical effect)	3	5	Medium	Remember to sedate the patient for the procedure/Use a percutaneous tracheostomy invasive procedures checklist/Ensure availability of checklist/Regular statutory & mandatory training module on checklists for invasive procedures and percutaneous tracheostomy/Regular audit of checklist compliance/Encourage culture of safety	Individual/Equipment/Environmental/Organisational	2.7.2 Confirm patient is adequately sedated & paralysed
2.5.3.1.2	Titrate dose to effect	Perform in order 1-2
2.5.3.1.2.1	Look for evidence of patient discomfort - tearing, hypertension, tachycardia		Information Retrieval	Yes	R1 - Information not obtained, R2 - Wrong information obtained	Failure to look for evidence of patient discomfort by checking for tearing, new onset hypertension or tachycardia or not evidence of discomfort not recognised	Medium (<1 in 1000, >1 in 100)	2	Medium (transient clinical effect but not life threatening)	2	4	Medium	Remember to check for evidence of discomfort/Standardised teaching for sedation/analgesia/GA techniques in ICU	Individual/Environmental/Organisational	2.7.2 Confirm patient is adequately sedated & paralysed
2.5.3.1.2.2	If patient discomfort suspected give small bolus dose of sedative or analgesic agent & increase infusion rate		Action	Yes	A4 - Too little/much, A8 - Omitted	Too much or too little sedation given as a bolus, failure to increase background infusion rate	Medium (<1 in 1000, >1 in 100)	2	High (potentially life threatening clinical effect)	3	5	Medium	Standardised teaching of sedation/analgesia/GA techniques in ICU/Consultant involvement for all BAPDTs	Individual/Environmental/Organisational	2.7.2 Confirm patient is adequately sedated & paralysed
2.5.3.1.3	Monitor for BP drop in response to sedation & analgesia	Perform in order 1-4
2.5.3.1.3.1	Check for BP drop below appropriate limits for the patient		Information Retrieval	Yes	R1 - Information not obtained	Blood pressure not checked after administering bolus dose or infusion of sedative and analgesic agents	Medium (<1 in 1000, >1 in 100)	2	High (potentially life threatening clinical effect)	3	5	Medium	Remember to check BP/Pre-set alarm limits should prompt if BP drops below appropriate level for patient/Consultant involvement for all BAPDTs	Individual/Equipment/Organisational
2.5.3.1.3.2	Administer bolus dose of vasopressor if BP drop occurs		Action	Yes	A2 - Mistimed, A4 - Too little/much, A8 - Omitted	Delayed administration of vasopressor in response to BP drop, too much or too little vasopressor given in response to BP drop, no vasopressor given in response to BP drop	High (>1 in 100, <1 in 50)	3	High (potentially life threatening clinical effect)	3	6	High	Remember to give vasopressor to bring up BP/Standardised teaching for the use of vasopressors in ICU	Individual/Organisational
2.5.3.1.3.3	Open IV fluids to facilitate flushing of drug		Action	Yes	A8 - Omitted, A9 - Incomplete	Not done or incompletely flushed through the line and into the patient	High (>1 in 100, <1 in 50)	3	High (potentially life threatening clinical effect)	3	6	High	Regular statutory & mandatory training for drug preparation & administration	Organisational
2.5.3.1.3.4	Monitor for increase in BP in response to vasopressor		Information Retrieval	Yes	R1 - Information not obtained	Blood pressure not checked following administration of vasopressor	Medium (<1 in 1000, >1 in 100)	2	High (potentially life threatening clinical effect)	3	5	Medium	Remember to check response to vasopressor/Pre-set alarm limits should prompt if BP drops below appropriate level for patient/Consultant involvement for all BAPDTs	Individual/Equipment/Organisational
2.5.3.2	Provide analgesia	Perform 1; perform 2-3 concurrently
2.5.3.2.1	Start infusion of analgesic agent at patient appropriate rate		Action	Yes	A2 - Mistimed, A4 - Too little/much, A8 - Omitted	Analgesic infusion started too soon or too late, too much or too little given, failure to give analgesic agent	Medium (<1 in 1000, >1 in 100)	2	High (potentially life threatening clinical effect)	2	4	Medium	Remember to give the patient analgesia during the procedure/Use a percutaneous tracheostomy invasive procedures checklist/Ensure availability of checklist/Regular statutory & mandatory training module on checklists for invasive procedures and percutaneous tracheostomy/Regular audit of checklist compliance/Encourage culture of safety	Individual/Equipment/Environmental/Organisational	2.7.2 Confirm patient is adequately sedated & paralysed
2.5.3.2.2	Titrate dose to effect	Perform in order 1-2
2.5.3.2.2.1	Look for evidence of patient discomfort - tearing, hypertension, tachycardia		Information Retrieval	Yes	R1 - Information not obtained, R2 - Wrong information obtained	Failure to look for evidence of patient discomfort by checking for tearing, new onset hypertension or tachycardia or not evidence of discomfort not recognised	Medium (<1 in 1000, >1 in 100)	2	Medium (transient clinical effect but not life threatening)	2	4	Medium	Remember to check for evidence of discomfort/Standardised teaching for sedation/analgesia/GA techniques in ICU	Individual/Environmental/Organisational	2.7.2 Confirm patient is adequately sedated & paralysed
2.5.3.2.2.2	If patient discomfort suspected give small bolus dose of sedative or analgesic agent & increase infusion rate		Action	Yes	A4 - Too little/much, A8 - Omitted	Too much or too little analgesia given as a bolus, failure to increase background infusion rate	Medium (<1 in 1000, >1 in 100)	2	High (potentially life threatening clinical effect)	3	5	Medium	Standardised teaching of sedation/analgesia/GA techniques in ICU/Consultant involvement for all BAPDTs	Individual/Environmental/Organisational	2.7.2 Confirm patient is adequately sedated & paralysed
2.5.3.2.3	Monitor for BP drop in response to sedation & analgesia	Perform in order 1-4
2.5.3.2.3.1	Check for BP drop below appropriate limits for the patient		Information Retrieval	Yes	R1 - Information not obtained	Blood pressure not checked after administering bolus dose or infusion of sedative and analgesic agents	Medium (<1 in 1000, >1 in 100)	2	High (potentially life threatening clinical effect)	3	5	Medium	Remember to check BP/Pre-set alarm limits should prompt if BP drops below appropriate level for patient/Consultant involvement for all BAPDTs	Individual/Equipment/Organisational
2.5.3.2.3.2	Administer bolus dose of vasopressor if BP drop occurs		Action	Yes	A2 - Mistimed, A4 - Too little/much, A8 - Omitted	Delayed administration of vasopressor in response to BP drop, too much or too little vasopressor given in response to BP drop, no vasopressor given in response to BP drop	High (>1 in 100, <1 in 50)	3	High (potentially life threatening clinical effect)	3	6	High	Remember to give vasopressor to bring up BP/Standardised teaching for the use of vasopressors in ICU	Individual/Organisational
2.5.3.2.3.3	Open IV fluids to facilitate flushing of drug		Action	Yes	A8 - Omitted, A9 - Incomplete	Not done or incompletely flushed through the line and into the patient	High (>1 in 100, <1 in 50)	3	High (potentially life threatening clinical effect)	3	6	High	Regular statutory & mandatory training for drug preparation & administration	Organisational
2.5.3.2.3.4	Monitor for increase in BP in response to vasopressor		Information Retrieval	Yes	R1 - Information not obtained	Blood pressure not checked following administration of vasopressor	Medium (<1 in 1000, >1 in 100)	2	High (potentially life threatening clinical effect)	3	5	Medium	Remember to check response to vasopressor/Pre-set alarm limits should prompt if BP drops below appropriate level for patient/Consultant involvement for all BAPDTs	Individual/Equipment/Organisational
2.5.3.3	Paralyse patient	Perform in order 1-2
2.5.3.3.1	Administer a weight based dose of NMBD to patient via IV fluid line		Action	Yes	A2 - Mistimed, A4 - Too little/much, A8 - Omitted	Given too soon or too late, not enough NMBD given, not given	Low (<1 in 1000)	1	High (potentially life threatening clinical effect)	3	4	Medium	Remember to give the patient muscle relaxant/Use a percutaneous tracheostomy invasive procedures checklist/Ensure availability of checklist/Regular statutory & mandatory training module on checklists for invasive procedures and percutaneous tracheostomy/Regular audit of checklist compliance/Encourage culture of safety	Individual/Equipment/Environmental/Organisational	2.7.2 Confirm patient is adequately sedated & paralysed
2.5.3.3.2	Flush in NMBD with IV fluid		Action	Yes	A8 - Omitted, A9 - Incomplete	Not done or incompletely flushed through the line and into the patient	High (>1 in 100, <1 in 50)	3	High (potentially life threatening clinical effect)	3	6	High	Regular statutory & mandatory training for drug preparation & administration	Organisational
2.5.4	Tape eyes	Perform in order 1-2
2.5.4.1	Close eyelids fully		Action	Yes	A8 - Omitted	Eyes not fully closed	High (>1 in 100, <1 in 50)	3	Medium (transient clinical effect but not life threatening)	2	5	Medium	Remember to protect the patient’s eyes	Individual
2.5.4.2	Place tape on eyelids to encourage eyelid closure		Action	Yes	A8 - Omitted, A9 - Incomplete	Tape not applied or eyelids not fully closed	High (>1 in 100, <1 in 50)	3	Medium (transient clinical effect but not life threatening)	2	5	Medium	Remember to protect the patient's eyes	Individual
2.5.5	Suction oropharynx under direct vision	Perform in order 1-4
2.5.5.1	Attach yanker suction to suction tubing		Action	Yes	A8 - Omitted	Yanker sucker not attached to tubing	Medium (<1 in 1000, >1 in 100)	2	Medium (transient clinical effect but not life threatening)	2	4	Medium	Remember to suction the oropharynx	Individual
2.5.5.2	Turn on wall suction		Action	Yes	A8 - Omitted	Wall suction not turned on	Medium (<1 in 1000, >1 in 100)	2	Medium (transient clinical effect but not life threatening)	2	4	Medium	Remember to turn on suction	Individual
2.5.5.3	Insert yanker into oropharynx under direct vision		Action	Yes	A8 - Omitted, A9 - Incomplete	Oropharynx not suctioned or incompletely suctioned without direct vision	Medium (<1 in 1000, >1 in 100)	2	Medium (transient clinical effect but not life threatening)	2	4	Medium	Regular airway training sessions	Individual
2.5.5.4	Suction until oropharynx clear of secretions		Action	Yes	A8 - Omitted, A9 - Incomplete	Oropharynx not suctioned or incompletely suctioned	Medium (<1 in 1000, >1 in 100)	2	Medium (transient clinical effect but not life threatening)	2	4	Medium	Regular airway training sessions	Individual
2.5.6	Position patient for procedure	Perform in order 1-6
2.5.6.1	Airway expert to keep airway secure at all times during positioning		Action	Yes	A2 - Mistimed, A8 - Omitted	Airway expert not in control of airway at all times during positioning	Low (<1 in 1000)	1	High (potentially life threatening clinical effect)	3	4	Medium	Remember to keep airway secure/Regular airway training sessions	Individual/Organisational
2.5.6.2	Remove pillow & place shoulder roll between scapulae	Perform in order 1-6
2.5.6.2.1	Airway operator to communicate with team to safely position patient		Information communication	Yes	I1 - Information not communicated, I3 - Information communication incomplete	Failure to communicate timing of the lift to the team, failure to communicate sequence of lift to team	High (>1 in 100, <1 in 50)	3	High (potentially life threatening clinical effect)	3	6	High	Remember to communicate plan to the team/Simulation training/mandatory manual handling training	Individual/Organisational
2.5.6.2.2	Airway operator to hold ETT in place, 2 team members to lift shoulders, remove pillow and insert shoulder roll		Action	Yes	A2 - Mistimed	Not all team members acting in unison to move the patient safely	High (>1 in 100, <1 in 50)	3	High (potentially life threatening clinical effect)	3	6	High	Simulation training/mandatory manual handling training	Organisational
2.5.6.2.3	Use a 1L bag of IV fluids wrapped in a towel as a shoulder roll		Selection	Yes	S1 - Omitted, S2 - Wrong selection made	Wrong sized fluid bag used as a shoulder roll, failure to use a shoulder roll when indicated	High (>1 in 100, <1 in 50)	3	Medium (transient clinical effect but not life threatening)	2	5	Medium	Remember to insert shoulder roll/Use a percutaneous tracheostomy invasive procedures checklist/Ensure availability of checklist/Regular statutory & mandatory training module on checklists for invasive procedures and percutaneous tracheostomy/Regular audit of checklist compliance/Encourage culture of safety	Individual/Equipment/Environmental/Organisational	2.7.3 Confirm position is optimal for the procedure
2.5.6.2.4	Place shoulder roll lengthwise along spine between scapulae		Action	Yes	A3 - Wrong direction	Shoulder roll not placed lengthwise	High (>1 in 100, <1 in 50)	3	Medium (transient clinical effect but not life threatening)	2	5	Medium	Simulation training/mandatory manual handling training	Individual/Organisational	2.7.3 Confirm position is optimal for the procedure
2.5.6.2.5	Team to carefully rest patient back down onto bed		Action	Yes	A2 - Mistimed	Not all team members acting in unison to move the patient safely	Low (<1 in 1000)	1	Medium (transient clinical effect but not life threatening)	2	3	Low	Simulation training/mandatory manual handling training	Individual/Organisational
2.5.6.2.6	Check for excessive neck extension		Checking	Yes	C1 - Omitted	Not checked	High (>1 in 100, <1 in 50)	3	Medium (transient clinical effect but not life threatening)	2	5	Medium
2.5.6.3	Extend patient’s neck while ensuring head remains supported by bed		Action	Yes	A4 - Too little/much, A8 - Omitted	Patients neck extended too much or not enough, failure to check if patient’s head remains supported by the bed	Low (<1 in 1000)	1	Medium (transient clinical effect but not life threatening)	2	3	Low	Weigh risk of excessive extension to the patient vs risk posed by insufficient neck extension for the procedure/Consultant involvement for all BAPDTs	Individual/Organisational	2.7.3 Confirm position is optimal for the procedure
2.5.6.4	Height of bed should be optimal for percutaneous tracheostomy operator		Action	Yes	A4 - Too little/much, A8 - Omitted	Bed too high or low for the percutaneous tracheostomy operator	High (>1 in 100, <1 in 50)	3	Low (unnoticeable clinical effect)	1	4	Medium	Ensure patient is on an adjustable bed	Individual/Equipment	2.7.3 Confirm position is optimal for the procedure
2.5.6.5	Place 30 degree head up tilt on bed (Not to be done in patients with assist devices e.g LVAD/RVAD/ECMO)		Action	Yes	A7 - Wrong action, right object, A8 - Omitted	Done in a patient where a head up tilt is inappropriate, not done in a patient where a head up tilt is appropriate	High (>1 in 100, <1 in 50)	3	Medium (transient clinical effect but not life threatening)	2	5	Medium	Weigh risk/benefit of head up positioning to the patient/Consultant involvement for all BAPDTs	Individual/Organisational	2.7.3 Confirm position is optimal for the procedure
2.5.6.6	Monitor for hypotension as a result of positioning	Perform in order 1-4
2.5.6.6.1	Check for BP drops below appropriate limits for the patient		Information Retrieval	Yes	R1 - Information not obtained	Blood pressure not checked after tilting patient head up	Medium (<1 in 1000, >1 in 100)	2	High (potentially life threatening clinical effect)	3	5	Medium	Remember to check BP/Pre-set alarm limits prompt if BP drops below appropriate level for patient/Consultant involvement for all BAPDTs	Individual/Equipment/Organisational
2.5.6.6.2	Administer bolus dose of vasopressor if BP drops		Action	Yes	A2 - Mistimed, A4 - Too little/much, A8 - Omitted	Delayed administration of vasopressor in response to BP drop, too much or too little vasopressor given in response to BP drop, no vasopressor given in response to BP drop	High (>1 in 100, <1 in 50)	3	High (potentially life threatening clinical effect)	3	6	High	Remember to give vasopressor to bring up BP/Standardised teaching for the use of vasopressors in ICU	Individual/Organisational
2.5.6.6.3	Open IV fluids to facilitate flushing of drug		Action	Yes	A8 - Omitted, A9 - Incomplete	Not done or incompletely flushed through the line and into the patient	High (>1 in 100, <1 in 50)	3	High (potentially life threatening clinical effect)	3	6	High	Standardised teaching for drug preparation & administration	Organisational
2.5.6.6.4	Monitor for increase in BP in response to vasopressor		Information Retrieval	Yes	R1 - Information not obtained	Blood pressure not checked following administration of vasopressor	Medium (<1 in 1000, >1 in 100)	2	High (potentially life threatening clinical effect)	3	5	Medium	Remember to check for increase in BP as a result of vasopressor/Pre-set alarm limits prompt if BP drops below appropriate level for patient/Consultant involvement for all BAPDTs	Individual/Equipment/Organisational
2.5.7	Ultrasound examination of neck	Airway ultrasound trained team member to perform in order 1-9; team to perform 10.
2.5.7.1	Clean linear US probe with alcohol based wipes		Action	Yes	A8 - Omitted	Probe not cleaned	High (>1 in 100, <1 in 50)	3	Low (unnoticeable clinical effect)	1	4	Medium	Ensure availability of alcohol based wipes at bedside	Equipment
2.5.7.2	Choose linear probe on monitor		Selection	Yes	S2 - Wrong selection made	Wrong probe selected to assess the neck	Low (<1 in 1000)	1	Low (unnoticeable clinical effect)	1	2	Low	Ensure linear transducer attached to US machine/Standardised teaching on US skills	Individual/Organisational
2.5.7.3	Choose blood vessel preset function		Selection	Yes	S1 - Omitted, S2 - Wrong selection made	Not done or inappropriate selection made	High (>1 in 100, <1 in 50)	3	Low (unnoticeable clinical effect)	1	4	Medium	Ensure blood vessel preset function picked/Standardised teaching on US skills	Individual/Organisational
2.5.7.4	Apply thin layer of lubricant to probe		Action	Yes	A4 - Too little/much, A8 - Omitted	Too much or too little lubricant applied to probe, lubricant not applied	Medium (<1 in 1000, >1 in 100)	2	Low (unnoticeable clinical effect)	1	3	Low	Ensure availability of US gel at bedside/Standardised teaching on US skills	Individual/Organisational
2.5.7.5	Confirm probe orientation	Perform in any order 1-2
2.5.7.5.1	Check directional indicator on probe and where the corresponding directional indicator is located on the US monitor		Checking	Yes	C1 - Omitted	Incorrect probe orientation	High (>1 in 100, <1 in 50)	3	Medium (transient clinical effect but not life threatening)	2	5	Medium	Standardised teaching on US skills	Individual/Organisational	2.5.7.5.2 Touch one side of US probe with a gloved finger and note the corresponding location on the US monitor
2.5.7.5.2	Touch one side of US probe with a gloved finger and note the corresponding location on the monitor		Checking	Yes	C1 - Omitted	Incorrect probe orientation	High (>1 in 100, <1 in 50)	3	Medium (transient clinical effect but not life threatening)	2	5	Medium	Standardised teaching on US skills	Individual/Organisational
2.5.7.6	Lightly place the probe in the horizontal position on the anterior neck, just cephalad to the sternal notch		Action	Yes	A3 - Wrong direction, A4 - Too little/much, A5 - Misaligned	Incorrect probe position or too much pressure applied when placing the probe on the neck	High (>1 in 100, <1 in 50)	3	High (potentially life threatening clinical effect)	3	6	High	Identify sternal notch & position probe superior to it/Standardised teaching on US skills	Individual/Organisational	2.5.7.8 Slowly scan neck to identify relevant anatomy
2.5.7.7	Optimise US view	Perform in any order 1-3
2.5.7.7.1	Adjust ultrasound penetration depth		Action	Yes	A4 - Too little/much, A8 - Omitted	Depth set too deep or shallow for the patient, depth not adjusted	Very high (> 1 in 50)	4	Low (unnoticeable clinical effect)	1	5	Medium	Standardised teaching on US skills	Individual/Organisational
2.5.7.7.2	Adjust ultrasound gain		Action	Yes	A4 - Too little/much, A8 - Omitted	Image under or over-gained, gain not adjusted	Very high (> 1 in 50)	4	Low (unnoticeable clinical effect)	1	5	Medium	Standardised teaching on US skills	Individual/Organisational
2.5.7.7.3	Adjust ultrasound focus point		Action	Yes	A4 - Too little/much, A8 - Omitted	Focus point too shallow or too deep, focus point not adjusted	Very high (> 1 in 50)	4	Low (unnoticeable clinical effect)	1	5	Medium	Standardised teaching on US skills	Individual/Organisational
2.5.7.8	Slowly scan neck to identify relevant anatomy	Perform in any order 1-3
2.5.7.8.1	Scan neck caudad to cephalad and from side to side		Action	Yes	A7 - Wrong action, right object, A8 - Omitted, A9 - Incomplete	Too much pressure applied while scanning, not done or incomplete assessment performed	Very high (> 1 in 50)	4	Low (unnoticeable clinical effect)	1	5	Medium	Standardised teaching on US skills	Individual/Organisational	2.5.7.9 Repeat scan with colour flow doppler to identify blood vessels overlying trachea, 2.5.7.10 Team to decide if percutaneous tracheostomy is possible based on US anatomy
2.5.7.8.2	Confirm position of trachea, tracheal rings, cricothyroid membrane, cricoid cartilage, carotid artery & internal jugular vein		Information Retrieval	Yes	R1 - Information not obtained, R2 - Wrong information obtained, R3 - Information retrieval incomplete	Anatomical structures incorrectly identified, not all relevant structures identified	Very high (> 1 in 50)	4	High (potentially life threatening clinical effect)	3	7	High	Standardised teaching on US skills	Individual/Organisational	2.5.7.9 Repeat scan with colour flow doppler to identify blood vessels overlying trachea
2.5.7.8.3	Note depth of anterior tracheal wall from skin		Information Retrieval	Yes	R1 - Information not obtained	Not done	Very high (> 1 in 50)	4	High (potentially life threatening clinical effect)	3	7	High	Standardised teaching on US skills	Individual/Organisational
2.5.7.9	Repeat scan with colour flow doppler to identify blood vessels overlying trachea	Perform in any order 1-3
2.5.7.9.1	Scan neck caudad to cephalad and from side to side		Action	Yes	A7 - Wrong action, right object, A8 - Omitted, A9 - Incomplete	Too much pressure applied while scanning, not done or incomplete assessment performed	Very high (> 1 in 50)	4	Low (unnoticeable clinical effect)	1	5	Medium	Standardised teaching on US skills	Individual/Organisational	2.5.7.10 Team to decide if percutaneous tracheostomy is possible based on US anatomy
2.5.7.9.2	Identify arteries which appear hypo-echoic, thick walled & demonstrate a pulsatile flow pattern		Information Retrieval	Yes	R1 - Information not obtained, R2 - Wrong information obtained, R3 - Information retrieval incomplete	Anatomical structures incorrectly identified, not all relevant structures identified or not done	Very high (> 1 in 50)	4	High (potentially life threatening clinical effect)	3	7	High	Standardised teaching on US skills	Individual/Organisational	2.5.7.9.3 Identify veins which will appear hypo-echoic, thin walled & demonstrate a non pulsatile flow pattern,2.5.7.10 Team to decide if percutaneous tracheostomy is possible based on US anatomy
2.5.7.9.3	Identify veins which will appear hypo-echoic, thin walled & demonstrate a non pulsatile flow pattern		Information Retrieval	Yes	R1 - Information not obtained, R2 - Wrong information obtained, R3 - Information retrieval incomplete	Anatomical structures incorrectly identified, not all relevant structures identified or not done	Very high (> 1 in 50)	4	High (potentially life threatening clinical effect)	3	7	High	Standardised teaching on US skills	Individual/Organisational	2.5.7.10 Team to decide if percutaneous tracheostomy is possible based on US anatomy
2.5.7.10	Team to decide if percutaneous tracheostomy is possible based on US anatomy	If applicable perform 1 or 2
2.5.7.10.1	If an artery or large overlying vein is identified decide if it is possible to change the planned entry point for tracheostomy		Selection	Yes	S1 - Omitted, S2 - Wrong selection made	Information obtained from US assessment of neck not used to select tracheostomy entry point or wrong site selected	Medium (<1 in 1000, >1 in 100)	2	High (potentially life threatening clinical effect)	3	5	Medium	Weight risk/benefits for the patient/Consultant involvement for all BAPDTs/Standardised teaching for percutaneous tracheostomy	Individual/Organisational	2.7.7 Identify any concerns and how these have been addressed
2.5.7.10.2	If overlying blood vessels are unavoidable, cancel the procedure and refer the patient for surgical tracheostomy		Selection	Yes	S2 - Wrong selection made	Failure to cancel procedure and refer for surgical tracheostomy	Medium (<1 in 1000, >1 in 100)	2	High (potentially life threatening clinical effect)	3	5	Medium	Weight risk/benefits for the patient/Consultant involvement for all BAPDTs/Standardised teaching for percutaneous tracheostomy	Individual/Organisational	2.7.7 Identify any concerns and how these have been addressed
2.6	Bronchoscopic Preparation of Airway	Bronchoscopist & airway operator to perform 1- 7 in order
2.6.1	Switch angle piece for catheter mount with bronchoscope port	Perform in order 1-4
2.6.1.1	Clamp ETT		Action	Yes	A2 - Mistimed, A8 - Omitted	ETT clamped too soon or not clamped	High (>1 in 100, <1 in 50)	3	Low (unnoticeable clinical effect)	1	4	Medium	Remember to clamp ETT to avoid lung de-recruitment	Individual
2.6.1.2	Remove existing angle piece and replace with catheter mount with bronchoscope port		Action	Yes	A2 - Mistimed	Patient disconnected from ventilator for prolonged period	Medium (<1 in 1000, >1 in 100)	2	Medium (transient clinical effect but not life threatening)	2	4	Medium	Remember to change to a catheter mount with a bronchoscope port/Regular airway training sessions	Individual/Organisational	2.7.5 Confirm that the equipment checklist is complete
2.6.1.3	Un-clamp ETT		Action	Yes	A2 - Mistimed	Delay in removing clamp	High (>1 in 100, <1 in 50)	3	Low (unnoticeable clinical effect)	1	4	Medium	Remember to unclamp ETT	Individual
2.6.1.4	Check ventilation adequate - ETC02, tidal volume, 02 Saturations		Checking	Yes	C1 - Omitted, C2 - Incomplete	Failure to check ETC02, tidal volume and 02 saturations following insertion of bronchoscope catheter mount or some parameters checked but not all	Low (<1 in 1000)	1	High (potentially life threatening clinical effect)	3	4	Medium	Remember to check ETC02 trace/Regular airway training sessions	Individual/Organisational	2.6.2.3 Confirm with airway operator ability to ventilate with aScope™ in ETT 2.7.1 Check ventilation settings are correct & Fi02 at 1.0
2.6.2	Insert bronchoscope into trachea in communication with airway operator	Perform in order 1-4
2.6.2.1	Airway operator to maintain firm grip on ETT with one hand	Perform concurrently 1&2
2.6.2.1.1	Grip ETT at lips/teeth with thumb and forefinger		Action	Yes	A8 - Omitted	Failure of airway expert to secure airway	Low (<1 in 1000)	1	High (potentially life threatening clinical effect)	3	4	Medium	Remember to maintain grip on ETT/Regular airway training sessions	Individual/Organisational
2.6.2.1.2	Stabilise hand by placing other fingers gently on jawline		Action	Yes	A8 - Omitted	Failure of airway expert to secure airway	Low (<1 in 1000)	1	High (potentially life threatening clinical effect)	3	4	Medium	Remember to maintain grip on ETT/Regular airway training sessions	Individual/Organisational
2.6.2.2	Pass bronchoscope down ETT through port on catheter mount	Perform in order 1-3
2.6.2.2.1	Wait for airway operator to clamp ETT first to avoid de-recruitment		Action	Yes	A2 - Mistimed	Failure to wait for airway expert to clamp ETT	High (>1 in 100, <1 in 50)	3	Low (unnoticeable clinical effect)	1	4	Medium	Remember to communicate with airway operator/Standardised training for performance of bronchoscope assisted percutaneous dilatational tracheostomy technique/Simulation training/Consultant involvement for all BAPDTs	Individual/Equipment/Environmental/Organisational
2.6.2.2.2	Open port and insert aScope™		Action	Yes	A2 - Mistimed	Failure to wait for airway expert to clamp ETT	High (>1 in 100, <1 in 50)	3	Low (unnoticeable clinical effect)	1	4	Medium	Remember to communicate with airway operator/Standardised training for performance of bronchoscope assisted percutaneous dilatational tracheostomy technique/Simulation training/Consultant involvement for all BAPDTs	Individual/Equipment/Environmental/Organisational
2.6.2.2.3	Once the aScope™ is occluding catheter mount port, ask airway operator to remove clamp on ETT		Action	Yes	A2 - Mistimed	Failure to remove clamp quickly	High (>1 in 100, <1 in 50)	3	Low (unnoticeable clinical effect)	1	4	Medium	Remember to communicate with airway operator/Standardised training for performance of bronchoscope assisted percutaneous dilatational tracheostomy technique/Simulation training/Consultant involvement for all BAPDTs	Individual/Equipment/Environmental/Organisational
2.6.2.3	Confirm with airway operator ability to ventilate with aScope™ in ETT	Perform in order 1-3
2.6.2.3.1	Confirm ETC02 trace maintained		Checking	Yes	C1 - Omitted, C2 - Incomplete	ETC02 trace not checked or sustained trace not checked	Low (<1 in 1000)	1	High (potentially life threatening clinical effect)	3	4	Medium	Remember to check ETC02 trace/Regular airway training sessions	Individual/Organisational	2.6.7.1 Confirm ETC02 trace maintained, 2.7.1 Check ventilation settings are correct & Fi02 at 1.0
2.6.2.3.2	Confirm tidal volumes sufficient to ventilate patient during the procedure		Checking	Yes	C1 - Omitted	Check not done	Low (<1 in 1000)	1	High (potentially life threatening clinical effect)	3	4	Medium	Remember to check tidal volume/Regular airway training sessions	Individual/Organisational	2.6.7.2 Confirm tidal volumes sufficient to ventilate patient during the procedure, 2.7.1 Check ventilation settings are correct & Fi02 at 1.0
2.6.2.3.3	Confirm 02 Saturations maintained		Checking	Yes	C1 - Omitted	Check not done	Low (<1 in 1000)	1	High (potentially life threatening clinical effect)	3	4	Medium	Remember to check 02 saturations/Regular airway training sessions	Individual/Organisational	2.6.7.3 Confirm 02 Saturations maintained, 2.7.1 Check ventilation settings are correct & Fi02 at 1.0
2.6.2.4	Advance aScope™ through ETT in neutral position as far as trachea		Action	Yes	A5 - Misaligned	aScope™ inserted without neutral positioning	Low (<1 in 1000)	1	Low (unnoticeable clinical effect)	1	2	Low	Regular equipment training sessions	Organisational
2.6.3	Suction any secretions from airway	Perform in order 1-2; if required perform 3
2.6.3.1	Press suction button with index finger		Action	Yes	A8 - Omitted	Not done	Medium (<1 in 1000, >1 in 100)	2	Medium (transient clinical effect but not life threatening)	2	4	Medium	Remember to suction secretions	Individual
2.6.3.2	Continue to suction until view is no longer obscured		Action	Yes	A9 - Incomplete	Failure to remove all secretions obscuring view	Medium (<1 in 1000, >1 in 100)	2	Medium (transient clinical effect but not life threatening)	2	4	Medium	Remember to suction until view is not obscured	Individual
2.6.3.3	If aScope™ view becomes obscured clean the tip	Perform 1; if unsuccessful, perform 2
2.6.3.3.1	Clean tip by gently rubbing it against the tracheal mucosa		Action	Yes	A8 - Omitted, A9 - Incomplete	Failure to clean tip of aScope™ or incompletete cleaning of aScope™ tip	Medium (<1 in 1000, >1 in 100)	2	Medium (transient clinical effect but not life threatening)	2	4	Medium	Remember to clean tip of scope if view is obscured/Regular equipment training sessions	Individual/Organisational
2.6.3.3.2	Or the aScope™ can be removed from the ETT and tip can be cleaned with sterile gauze		Action	Yes	A8 - Omitted, A9 - Incomplete	Failure to clean tip of aScope™ or incompletete cleaning of aScope™ tip	Medium (<1 in 1000, >1 in 100)	2	Medium (transient clinical effect but not life threatening)	2	4	Medium	Remember to clean tip of scope if view is obscured/Regular equipment training sessions	Individual/Organisational
2.6.4	Confirm location of tracheal rings, trachealis muscle & carina		Information Retrieval	Yes	R1 - Information not obtained, R2 - Wrong information obtained, R3 - Information retrieval incomplete	Location of these structures not identified, incomplete identification of these structures or incorrect identification of these structures	Low (<1 in 1000)	1	High (potentially life threatening clinical effect)	3	4	Medium	Remember to identify anatomy/Regular bronchoscopy training/Standardised training for performance of bronchoscope assisted percutaneous dilatational tracheostomy technique/Simulation training/Consultant involvement for all BAPDTs	Individual/Organisational	2.6.5 Orientate team to tracheal anatomy
2.6.5	Orientate team to tracheal anatomy		Information communication	Yes	I1 - Information not communicated, I2 - Wrong information communicated I3 - Information communication incomplete	Failure to communicate location of these structures to team members, wrongly identified structures communicated, failure to identify structures	Low (<1 in 1000)	1	High (potentially life threatening clinical effect)	3	4	Medium	Remember to orientate team to anatomy	Individual	2.6.6.3 Confirm ability to see tracheal rings
2.6.6	Withdraw ETT under bronchoscopic guidance until cuff is at/just below the level of vocal cords	Perform in order 1-7
2.6.6.1	Airway operator to release ETT tie with free hand		Action	Yes	A8 - Omitted	ETT tie not released	Medium (<1 in 1000, >1 in 100)	2	Low (unnoticeable clinical effect)	1	3	Low	Remember to release ETT tie	Individual
2.6.6.2	Bonchoscopist to manoeuvre bronchoscope to sit at tip of the ETT		Action	Yes	A8 - Omitted, A9 - Incomplete	Bronchoscope tip not positioned at tip of ETT	Medium (<1 in 1000, >1 in 100)	2	Low (unnoticeable clinical effect)	1	3	Low	Remember to manoeuvre bronchoscope into ETT tube tip/Standardised training for performance of bronchoscope assisted percutaneous dilatational tracheostomy technique/Consultant involvement for all BAPDTs	Individual/Organisational	2.6.6.3 Confirm ability to see tracheal rings
2.6.6.3	Confirm ability to see tracheal rings		Checking	Yes	C1 - Omitted, C3 Wrong object	Failure to check if it is possible to see tracheal rings, wrong structure identified as tracheal rings	Medium (<1 in 1000, >1 in 100)	2	High (potentially life threatening clinical effect)	3	5	Medium	Remember to check if view is adequate/Standardised training for performance of bronchoscope assisted percutaneous dilatational tracheostomy technique/Consultant involvement for all BAPDTs	Individual/Organisational	2.6.6.5 Airway operator to withdraw ETT while watching tracheal rings
2.6.6.4	Partially deflate ETT cuff		Action	Yes	A4 - Too little/much, A8 - Omitted	ETT cuff fully deflated or ETT withdrawn without partially deflating cuff	Medium (<1 in 1000, >1 in 100)	2	Medium (transient clinical effect but not life threatening)	2	4	Medium	Remember to aspirate air from ETT cuff/Standardised training for performance of bronchoscope assisted percutaneous dilatational tracheostomy technique/Consultant involvement for all BAPDTs	Individual/Organisational
2.6.6.5	Airway operator to withdraw ETT while watching tracheal rings		Action	Yes	A4 - Too little/much	Airway operator withdraws ETT too much or not enough	High (>1 in 100, <1 in 50)	3	High (potentially life threatening clinical effect)	3	6	High	Remember to watch tracheal rings as ETT is withdrawn/Standardised training for performance of bronchoscope assisted percutaneous dilatational tracheostomy technique/Consultant involvement for all BAPDTs	Individual/Organisational
2.6.6.6	Withdraw ETT until cuff is just at/below the vocal cords		Action	Yes	A4 - Too little/much	Airway operator withdraws ETT too much or not enough	High (>1 in 100, <1 in 50)	3	High (potentially life threatening clinical effect)	3	6	High	Remember to position ETT just below vocal cords/Standardised training for performance of bronchoscope assisted percutaneous dilatational tracheostomy technique/Consultant involvement for all BAPDTs	Individual/Organisational
2.6.6.7	Re-inflate ETT cuff		Action	Yes	A2 - Mistimed, A4 - Too little/much, A8 - Omitted	ETT cuff not re-inflated once ETT in satisfactory position, ETT cuff over or under-inflated	Medium (<1 in 1000, >1 in 100)	2	Medium (transient clinical effect but not life threatening)	2	4	Medium	Remember to re-inflate cuff	Individual
2.6.7	Confirm ability to ventilate	Perform in order 1-3
2.6.7.1	Confirm ETC02 trace maintained		Checking	Yes	C1 - Omitted, C2 - Incomplete	ETC02 trace not checked or sustained trace not checked	Low (<1 in 1000)	1	High (potentially life threatening clinical effect)	3	4	Medium	Remember to check ETC02 trace/Regular airway training sessions	Individual/Organisation	2.7.1 Check ventilation settings are correct & Fi02 at 1.0
2.6.7.2	Confirm tidal volumes sufficient to ventilate patient during the procedure		Checking	Yes	C1 - Omitted, C2 - Incomplete	Patient appropriate tidal volumes not checked	Low (<1 in 1000)	1	High (potentially life threatening clinical effect)	3	4	Medium	Remember to check tidal volume/Regular airway training sessions	Individual/Organisation	2.7.1 Check ventilation settings are correct & Fi02 at 1.0
2.6.7.3	Confirm 02 Saturations maintained		Checking	Yes	C1 - Omitted, C2 - Incomplete	Failure to check that 02 saturations are maintained	Low (<1 in 1000)	1	High (potentially life threatening clinical effect)	3	4	Medium	Remember to check 02 saturations/Regular airway training sessions	Individual/Organisation	2.7.1 Check ventilation settings are correct & Fi02 at 1.0
2.7	Perform “time out” using percutaneous tracheostomy invasive procedure safety checklist	All team to perform in any order 1-7
2.7.1	Check ventilation settings are correct & Fi02 at 1.0		Checking	Yes	C1 - Omitted, C2 - Incomplete, C5 - Mistimed	Checklist not used, checklist only partially completed, checklist completed after the procedure has started	High (>1 in 100, <1 in 50)	3	High (potentially life threatening clinical effect)	3	6	High	Remember to use a percutaneous tracheostomy invasive procedures checklist/Ensure availability of checklist/Regular statutory & mandatory training module on checklists for invasive procedures/Regular audit of checklist compliance/Encourage culture of safety	Individual/Equipment/Environmental/Organisational
2.7.2	Confirm patient is adequately sedated & paralysed		Checking	Yes	C1 - Omitted, C2 - Incomplete, C5 - Mistimed	Checklist not used, checklist only partially completed, checklist completed after the procedure has started	High (>1 in 100, <1 in 50)	3	High (potentially life threatening clinical effect)	3	6	High	Remember to use a percutaneous tracheostomy invasive procedures checklist/Ensure availability of checklist/Regular statutory & mandatory training module on checklists for invasive procedures/Regular audit of checklist compliance/Encourage culture of safety	Individual/Equipment/Environmental/Organisational
2.7.3	Confirm position is optimal for the procedure		Checking	Yes	C1 - Omitted, C2 - Incomplete, C5 - Mistimed	Checklist not used, checklist only partially completed, checklist completed after the procedure has started	High (>1 in 100, <1 in 50)	3	High (potentially life threatening clinical effect)	3	6	High	Remember to use a percutaneous tracheostomy invasive procedures checklist/Ensure availability of checklist/Regular statutory & mandatory training module on checklists for invasive procedures/Regular audit of checklist compliance/Encourage culture of safety	Individual/Equipment/Environmental/Organisational
2.7.4	Confirm tracheostomy cuff has been tested and is intact		Checking	Yes	C1 - Omitted, C2 - Incomplete, C5 - Mistimed	Checklist not used, checklist only partially completed, checklist completed after the procedure has started	High (>1 in 100, <1 in 50)	3	High (potentially life threatening clinical effect)	3	6	High	Remember to use a percutaneous tracheostomy invasive procedures checklist/Ensure availability of checklist/Regular statutory & mandatory training module on checklists for invasive procedures/Regular audit of checklist compliance/Encourage culture of safety	Individual/Equipment/Environmental/Organisational
2.7.5	Confirm that the equipment checklist is complete		Checking	Yes	C1 - Omitted, C2 - Incomplete, C5 - Mistimed	Checklist not used, checklist only partially completed, checklist completed after the procedure has started	High (>1 in 100, <1 in 50)	3	High (potentially life threatening clinical effect)	3	6	High	Remember to use a percutaneous tracheostomy invasive procedures checklist/Ensure availability of checklist/Regular statutory & mandatory training module on checklists for invasive procedures/Regular audit of checklist compliance/Encourage culture of safety	Individual/Equipment/Environmental/Organisational
2.7.6	Confirm all team members have been identified & roles assigned		Checking	Yes	C1 - Omitted, C2 - Incomplete, C5 - Mistimed	Checklist not used, checklist only partially completed, checklist completed after the procedure has started	High (>1 in 100, <1 in 50)	3	High (potentially life threatening clinical effect)	3	6	High	Remember to use a percutaneous tracheostomy invasive procedures checklist/Ensure availability of checklist/Regular statutory & mandatory training module on checklists for invasive procedures/Regular audit of checklist compliance/Encourage culture of safety	Individual/Equipment/Environmental/Organisational
2.7.7	Identify any concerns and how these have been addressed		Information communication	Yes	I1 - Information not communicated, I3 - Information communication incomplete	Failure to ask team to identify concerns, failure to communicate these concerns or failure to identify how these concern have been addressed	High (>1 in 100, <1 in 50)	3	High (potentially life threatening clinical effect)	3	6	High	Remember to use a percutaneous tracheostomy invasive procedures checklist/Ensure availability of checklist/Regular statutory & mandatory training module on checklists for invasive procedures/Regular audit of checklist compliance/Encourage culture of safety	Individual/Equipment/Environmental/Organisational
3	Perform Bronchoscope Assisted Percutaneous Dilatational Tracheostomy	Perform in order 1-11. Perform in order 12-17 if 02 sats > 90%; if < 90% perform 13; followed by 12-17
3.1	Clean skin with chlorhexidine cleaning solution x2	Perform in order 1-2
3.1.1	Clean neck from centre in concentric circles moving outwards		Action	Yes	A3 - Wrong direction, A8 - Omitted, A9 - Incomplete	Failure to clean outwards in concentric circles, not done or failure to clean large enough area	Medium (<1 in 1000, >1 in 100)	2	Low (unnoticeable clinical effect)	1	3	Low	Standardised teaching of basic surgical skills/Remember to use a percutaneous tracheostomy invasive procedures checklist/Ensure availability of checklist/Regular statutory & mandatory training module on checklists for invasive procedures/Regular audit of checklist compliance/Encourage culture of safety	Individual/Equipment/Environmental/Organisational
3.1.2	Allow to dry		Action	Yes	A2 - Mistimed, A8 - Omitted, A9 - Incomplete	Cleaning solution not allowed to dry completely or at all	High (>1 in 100, <1 in 50)	3	Low (unnoticeable clinical effect)	1	4	Medium	Remember to allow time to dry	Individual
3.2	Apply sterile fenestrated drape to front of neck	Perform in order 1-4
3.2.1	Check orientation of drape		Checking	Yes	C1 - Omitted	Not checked	High (>1 in 100, <1 in 50)	3	Low (unnoticeable clinical effect)	1	4	Medium	Remember to check drape orientation/Provide drapes with directional indicator	Individual/Equipment	3.2.2 Ensure fenestration is over the area of the neck where the tracheostomy will be performed
3.2.2	Ensure fenestration is over the area of the neck where the tracheostomy will be performed		Checking	Yes	C1 - Omitted	Not checked	Low (<1 in 1000)	1	Low (unnoticeable clinical effect)	1	2	Low	Remember to check fenestration/Provide drapes with see-through area around fenestration to aid correct placement	Individual/Equipment	3.2.3 Stick the drape to the skin of the neck
3.2.3	Stick the drape to the skin of the neck		Action	Yes	A3 - Wrong direction, A5 - Misaligned, A8 - Omitted, A9 - Incomplete	Drape not placed to ensure procedural site is accessible and/or that the procedural site remains sterile, drape not stuck to skin	High (>1 in 100, <1 in 50)	3	Low (unnoticeable clinical effect)	1	4	Medium	Remember to stick drape to skin/Provide drapes with directional indicator	Individual/Equipment
3.2.4	Open drape out fully to cover the torso		Action	Yes	A8 - Omitted, A9 - Incomplete	Drape not opened out to cover entire torso	Low (<1 in 1000)	1	Low (unnoticeable clinical effect)	1	2	Low	Remember to open out drape fully to cover the torso/Provide drapes which have sufficient surface area to cover torso	Individual/Equipment
3.3	Choose tracheostomy insertion site	Perform in any order 1-2; followed by 3
3.3.1	Palpate anatomical landmarks for percutaneous tracheostomy	Perform in order 1-3
3.3.1.1	Palpate up from the sternal notch with your index finger in the midline		Action	Yes	A6 - Wrong object, right action, A8 - Omitted	Wrong structures identified during palpation or palpation not done	High (>1 in 100, <1 in 50)	3	Medium (transient clinical effect but not life threatening)	2	5	Medium	Remember to assess anatomical landmarks/Regular airway training sessions	Individual/Organisational	3.3.2 Ask bronchoscopist to direct bronchoscope light towards anterior trachea, 3.3.3 Select insertion site based on previous US assessment, palpation and light seen from bronchoscope tip 3.5 Use seeker needle to find the tracheal midline at appropriate level i.e. between 1/2 or 2/3 trachea rings, 3.7 Insert introducer needle & cannula into trachea
3.3.1.2	First hard bony structure in midline is likely to be the cricoid cartilage		Action	Yes	A6 - Wrong object, right action, A8 - Omitted	Wrong structures identified during palpation or palpation not done	High (>1 in 100, <1 in 50)	3	Medium (transient clinical effect but not life threatening)	2	5	Medium	Remember to assess anatomical landmarks/Regular airway training sessions	Individual/Organisational	3.3.2 Ask bronchoscopist to direct bronchoscope light towards anterior trachea, 3.3.3 Select insertion site based on previous US assessment, palpation and light seen from bronchoscope tip 3.5 Use seeker needle to find the tracheal midline at appropriate level i.e. between 1/2 or 2/3 trachea rings, 3.7 Insert introducer needle & cannula into trachea
3.3.1.3	Palpate down from here to pick spot for tracheostomy between tracheal ring 2/3		Action	Yes	A6 - Wrong object, right action, A8 - Omitted	Wrong structures identified during palpation or palpation not done	High (>1 in 100, <1 in 50)	3	Medium (transient clinical effect but not life threatening)	2	5	Medium	Remember to assess anatomical landmarks/Regular airway training sessions	Individual/Organisational	3.3.2 Ask bronchoscopist to direct bronchoscope light towards anterior trachea, 3.3.3 Select insertion site based on previous US assessment, palpation and light seen from bronchoscope tip 3.5 Use seeker needle to find the tracheal midline at appropriate level i.e. between 1/2 or 2/3 trachea rings, 3.7 Insert introducer needle & cannula into trachea
3.3.2	Ask bronchoscopist to direct bronchoscope light towards anterior trachea	Perform in order 1-2
3.3.2.1	Bronchoscope operator to direct tip towards anterior tracheal wall in midline at level of 2/3 tracheal ring		Action	Yes	A3 - Wrong direction, A5 Misaligned, A8 - Omitted	Not done or light directed towards anterior tracheal wall but not in midline	High (>1 in 100, <1 in 50)	3	Low (unnoticeable clinical effect)	1	4	Medium	Remember to check if it is possible to identify light of bronchoscope on surface anatomy	Individual
3.3.2.2	Check for light visible through skin		Checking	Yes	C1 - Omitted	Not checked if possible to see light of bronchoscope through skin	High (>1 in 100, <1 in 50)	3	Low (unnoticeable clinical effect)	1	4	Medium	Remember to check if it is possible to identify light of bronchoscope on surface anatomy	Individual	3.3.3 Select insertion site based on previous US assessment, palpation and light seen from bronchoscope tip
3.3.3	Select insertion site based on previous US assessment, palpation and light seen from bronchoscope tip		Selection	Yes	S2 - Wrong selection made	Wrong site selected for insertion	High (>1 in 100, <1 in 50)	3	High (potentially life threatening clinical effect)	3	6	High	Standardised training for performance of bronchoscope assisted percutaneous dilatational tracheostomy technique/Simulation training/Consultant involvement for all BAPDTs	Individual	3.5 Use seeker needle to find the tracheal midline at appropriate level i.e. between 1/2 or 2/3 trachea rings, 3.7 Insert introducer needle & cannula into trachea
3.4	Infiltrate overlying skin with local anaesthetic	Perform in order 1-6
3.4.1	Insert 25G needle just under skin		Action	Yes	A3 - Wrong direction, A4 - Too little/much, A5 - Misaligned	Needle inserted too far or not enough, inserted off midline or at wrong level	Medium (<1 in 1000, >1 in 100)	2	Medium (transient clinical effect but not life threatening)	2	4	Medium	Ensure availability of local anaesthetic & infiltration needles/Standardised training for performance of bronchoscope assisted percutaneous dilatational tracheostomy technique	Equipment/Organisational	3.4.2 Aspirate syringe to ensure needle tip is not in a blood vessel
3.4.2	Aspirate syringe to ensure needle tip is not in a blood vessel		Action	Yes	A8 - Omitted	Failure to aspirate syringe and look for blood return	Medium (<1 in 1000, >1 in 100)	2	Medium (transient clinical effect but not life threatening)	2	4	Medium	Standardised training for performance of bronchoscope assisted percutaneous dilatational tracheostomy technique	Organisational
3.4.3	Inject slowly aiming to raise bleb of local anaesthetic causing peau d’orange effect on skin surface		Action	Yes	A4 - Too little/much, A8 - Omitted	Injection of too much or too little local anaesthetic, local anaesthetic not injected	Medium (<1 in 1000, >1 in 100)	2	Medium (transient clinical effect but not life threatening)	2	4	Medium	Standardised training for performance of bronchoscope assisted percutaneous dilatational tracheostomy technique	Organisational
3.4.4	Redirect needle to deeper layers		Action	Yes	A3 - Wrong direction, A4 - Too little/much, A5 - Misaligned, A8 - Omitted	Needle inserted too far or not enough, inserted off midline or at wrong level, injection of local anaesthetic not performed at deeper layer	Medium (<1 in 1000, >1 in 100)	2	Medium (transient clinical effect but not life threatening)	2	4	Medium	Standardised training for performance of bronchoscope assisted percutaneous dilatational tracheostomy technique	Organisational	3.4.5 Aspirate syringe to ensure needle tip is not in a blood vessel
3.4.5	Aspirate syringe to ensure needle tip is not in a blood vessel		Action	Yes	A8 - Omitted	Failure to aspirate syringe and look for blood return	Medium (<1 in 1000, >1 in 100)	2	Medium (transient clinical effect but not life threatening)	2	4	Medium	Standardised training for performance of bronchoscope assisted percutaneous dilatational tracheostomy technique	Organisational
3.4.6	Inject local anaesthetic		Action	Yes	A4 - Too little/much, A8 - Omitted	Injection of too much or too little local anaesthetic, local anaesthetic not injected	Medium (<1 in 1000, >1 in 100)	2	Medium (transient clinical effect but not life threatening)	2	4	Medium	Standardised training for performance of bronchoscope assisted percutaneous dilatational tracheostomy technique	Organisational
3.5	Use seeker needle to find the tracheal midline at appropriate level i.e. between 1/2 or 2/3 trachea rings	Perform in order 1-4
3.5.1	Stabilise trachea between thumb and middle finger of non dominant hand		Action	Yes	A8 - Omitted	Failure to stabilise trachea	Medium (<1 in 1000, >1 in 100)	2	Low (unnoticeable clinical effect)	1	3	Low	Remember to stabilise trachea/Standardised training for performance of bronchoscope assisted percutaneous dilatational tracheostomy technique/Simulation training/Consultant involvement for all BAPDTs	Individual/Equipment/Environmental/Organisational
3.5.2	Insert seeker needle at perpendicular angle to skin		Action	Yes	A3 - Wrong direction, A4 - Too little/much, A5 - Misaligned, A8 - Omitted	Angle of needle not perpendicular to skin on insertion, needle inserted too far or not far enough, needle not aligned with trachea, failure to use a seeker needle	Medium (<1 in 1000, >1 in 100)	2	Medium (transient clinical effect but not life threatening)	2	4	Medium	Remember to insert needle at 90 degree angle to skin/Standardised training for performance of bronchoscope assisted percutaneous dilatational tracheostomy technique/Simulation training/Consultant involvement for all BAPDTs	Individual/Equipment/Environmental/Organisational	3.5.3 Watch AMBU® aView™ in real time & communicate with bronchoscopist while inserting seeker needle into trachea; 3.5.3.3 Check if the seeker needle is in the midline and at an appropriate tracheal ring level, 3.5.3.4 Re-direct seeker needle to correct position if not in midline of trachea or at wrong tracheal ring level
3.5.3	Watch AMBU® aView™ in real time & communicate with bronchoscopist while inserting seeker needle into trachea	Perform 1-3 concurrently; if incorrect position perform 4
3.5.3.1	Check if seeker needle pressing on anterior tracheal wall		Information communication	Yes	I1 - Information not communicated, I2 - Wrong information communicated I3 - Information communication incomplete	Failure to watch monitor while needle is being inserted, failure to communicate if seeker needle can be seen pressing on anterior tracheal wall, failure to communicate if needle appears to be at the wrong tracheal ring level or off midline, wrong information communicated	High (>1 in 100, <1 in 50)	3	Medium (transient clinical effect but not life threatening)	2	5	Medium	Remember to watch bronchoscope monitor & communicate with bronchoscopist/Standardised training for performance of bronchoscope assisted percutaneous dilatational tracheostomy technique/Simulation training/Consultant involvement for all BAPDTs	Individual/Equipment/Environmental/Organisational	3.5.3.2 Check if seeker needle is seen to pass into the trachea
3.5.3.2	Check if seeker needle is seen to pass into the trachea		Information communication	Yes	I1 - Information not communicated, I2 - Wrong information communicated I3 - Information communication incomplete	Failure to watch monitor while needle is being inserted, failure to communicate if seeker needle can be seen passing into tracheal lumen, failure to communicate if needle is at the wrong tracheal ring level or off midline or piercing posterior tracheal wall, wrong information communicated	High (>1 in 100, <1 in 50)	3	Medium (transient clinical effect but not life threatening)	2	5	Medium	Remember to watch as seeker needle enters trachea/Standardised training for performance of bronchoscope assisted percutaneous dilatational tracheostomy technique/Simulation training/Consultant involvement for all BAPDTs	Individual/Equipment/Environmental/Organisational	3.5.3.3 Check if the seeker needle is in the midline and at an appropriate tracheal ring level, 3.5.3.4 Re-direct seeker needle to correct position if not in midline of trachea or at wrong tracheal ring level
3.5.3.3	Check if the seeker needle is in the midline and at an appropriate tracheal ring level i.e. between 1/2 or 2/3 trachea rings		Information communication	Yes	I1 - Information not communicated, I2 - Wrong information communicated I3 - Information communication incomplete	Failure to check if needle is in the midline at an appropriate level, wrong information communicated or incomplete communication	High (>1 in 100, <1 in 50)	3	Medium (transient clinical effect but not life threatening)	2	5	Medium	Remember to check orientation of needle in midline at 2nd/3rd tracheal ring level/Standardised training for performance of bronchoscope assisted percutaneous dilatational tracheostomy technique/Simulation training/Consultant involvement for all BAPDTs	Individual/Equipment/Environmental/Organisational	3.5.3.4 Re-direct seeker needle to correct position if not in midline of trachea or at wrong tracheal ring level
3.5.3.4	Re-direct seeker needle to correct position if not in midline of trachea or at wrong tracheal ring level		Action	Yes	A3 - Wrong direction, A4 - Too little/much, A5 - Misaligned, A8 - Omitted	Needle directed to the wrong place i.e off midline, at a tracheal ring level other than 2/3, inserted too far or not enough, needle not re-directed to a more appropriate position	High (>1 in 100, <1 in 50)	3	Medium (transient clinical effect but not life threatening)	2	5	Medium	Remember to redirect needle to the midline at 2nd/3rd tracheal ring level/Standardised training for performance of bronchoscope assisted percutaneous dilatational tracheostomy technique/Simulation training/Consultant involvement for all BAPDTs	Individual/Equipment/Environmental/Organisational
3.5.4	Remove seeker needle from airway		Action	Yes	A8 - Omitted	Not done	Medium (<1 in 1000, >1 in 100)	2	Medium (transient clinical effect but not life threatening)	2	4	Medium	Remember to remove seeker needle from the airway	Individual
3.6	Make a 1-1.5cm horizontal skin incision at this level	Perform in order 1-5
3.6.1	Hold scalpel in dominant hand		Action	Yes	A7 - Wrong action, right object	Scalpel held in non-dominant hand	Low (<1 in 1000)	1	Low (unnoticeable clinical effect)	1	2	Low	Standardised teaching of basic surgical skills	Organisational
3.6.2	Place thumb and middle finger on either side of the scalpel to control direction		Action	Yes	A7 - Wrong action, right object	Scalpel not held with thumb and middle finger	High (>1 in 100, <1 in 50)	3	Low (unnoticeable clinical effect)	1	4	Medium	Standardised teaching of basic surgical skills	Organisational
3.6.3	Rest index finger on the hilt to control pressure		Action	Yes	A7 - Wrong action, right object	Scalpel not stabilised with index finger	High (>1 in 100, <1 in 50)	3	Low (unnoticeable clinical effect)	1	4	Medium	Standardised teaching of basic surgical skills	Organisational
3.6.4	Incise the skin	Perform 1&2; if required perform 3
3.6.4.1	Make a single smooth horizontal incision to fully incise the skin		Action	Yes	A4 - Too little/much, A7 - Wrong action, right object, A8 - Omitted, A9 - Incomplete	Incision too deep/shallow, incision made with multiple small cuts, failure to perform skin incision, failure to fully incise skin	High (>1 in 100, <1 in 50)	3	High (potentially life threatening clinical effect)	3	6	High	Standardised teaching of basic surgical skills	Organisational	3.6.4.2 Inspect skin to ensure it is fully incised, 3.6.4.3 Repeat the incision if required
3.6.4.2	Inspect skin to ensure it is fully incised		Action	Yes	A8 - Omitted	Skin not inspected	High (>1 in 100, <1 in 50)	3	Medium (transient clinical effect but not life threatening)	2	5	Medium	Standardised teaching of basic surgical skills	Organisational	3.6.4.3 Repeat the incision if required
3.6.4.3	Repeat the incision if required		Action	Yes	A4 - Too little/much, A8 - Omitted, A9 - Incomplete	Incision too deep/shallow, incision made with multiple small cuts, failure to perform skin incision, failure to fully incise skin	High (>1 in 100, <1 in 50)	3	High (potentially life threatening clinical effect)	3	6	High	Standardised teaching of basic surgical skills	Organisational
3.6.5	Dry incision with sterile gauze		Action	Yes	A8 - Omitted	Not done	Medium (<1 in 1000, >1 in 100)	2	Low (unnoticeable clinical effect)	1	3	Low	Remember to dry incision site with gauze	Individual
3.7	Insert introducer needle & cannula into trachea	Perform in order 1-6
3.7.1	Stabilise trachea between thumb and middle finger of non dominant hand		Action	Yes	A8 - Omitted	Failure to stabilise trachea	Low (<1 in 1000)	1	Low (unnoticeable clinical effect)	1	2	Low	Remember to stabilise trachea/Standardised training for performance of bronchoscope assisted percutaneous dilatational tracheostomy technique/Simulation training/Consultant involvement for all BAPDTs	Individual/Organisational
3.7.2	Insert introducer needle and cannula through skin incision at perpendicular angle to skin		Action	Yes	A3 - Wrong direction, A4 - Too little/much, A5 - Misaligned	Angle of needle not perpendicular to skin on insertion, needle inserted too far or not far enough, needle not aligned with trachea	High (>1 in 100, <1 in 50)	3	High (potentially life threatening clinical effect)	3	6	High	Remember to insert needle at 90 degree angle to skin/Standardised training for performance of bronchoscope assisted percutaneous dilatational tracheostomy technique/Simulation training/Consultant involvement for all BAPDTs	Individual/Organisational	3.7.4 Watch AMBU® aView™ in real time & communicate with bronchoscopist
3.7.3	Gently advance while feeling for significant resistance	Perform in order 1-2
3.7.3.1	If significant resistance is felt redirect cranially or caudally		Action	Yes	A3 - Wrong direction, A4 - Too little/much, A5 - Misaligned, A8 - Omitted	The needle may be inserted in the wrong direction, too deep/too shallow. off midline, onto tracheal rings - failure to re-direct needle once resistance is encountered	High (>1 in 100, <1 in 50)	3	High (potentially life threatening clinical effect)	3	6	High	Remember to redirect needle if significant resistance encountered/Standardised training for performance of bronchoscope assisted percutaneous dilatational tracheostomy technique/Simulation training/Consultant involvement for all BAPDTs	Individual/Organisational	3.7.4 Watch AMBU® aView™ in real time & communicate with bronchoscopist
3.7.3.2	Gently advance following re-direction while feeling for significant resistance		Action	Yes	A3 - Wrong direction, A4 - Too little/much, A5 - Misaligned, A8 - Omitted	The needle may be inserted in the wrong direction, too deep/too shallow. off midline, onto tracheal rings - failure to re-direct needle once resistance is encountered	High (>1 in 100, <1 in 50)	3	High (potentially life threatening clinical effect)	3	6	High	Remember to redirect needle if significant resistance encountered/Standardised training for performance of bronchoscope assisted percutaneous dilatational tracheostomy technique/Simulation training/Consultant involvement for all BAPDTs	Individual/Organisational	3.7.4 Watch AMBU® aView™ in real time & communicate with bronchoscopist
3.7.4	Watch AMBU® aView™ in real time & communicate with bronchoscopist	Perform in order 1-4; if required perform 5
3.7.4.1	Watch for cannula pressing on anterior tracheal wall		Information communication	Yes	I1 - Information not communicated, I3 - Information communication incomplete	Failure to watch monitor while cannula is being inserted, failure to communicate if cannula can be seen pressing on anterior tracheal wall, failure to communicate if cannula appears to be at the wrong tracheal ring level or off midline, wrong information communicated	High (>1 in 100, <1 in 50)	3	High (potentially life threatening clinical effect)	3	6	High	Remember to watch bronchoscope monitor & communicate with bronchoscopist/Standardised training for performance of bronchoscope assisted percutaneous dilatational tracheostomy technique/Simulation training/Consultant involvement for all BAPDTs	Individual/Organisational	3.7.4.4 Check if the cannula is in the midline and at an appropriate tracheal ring level, 3.7.4.5 Re-adjust direction of insertion based on bronchoscopist’s instruction & visualisation on AMBU® aView™
3.7.4.2	Watch cannula passing into the trachea		Information communication	Yes	I1 - Information not communicated, I3 - Information communication incomplete	Failure to watch monitor while cannula is being inserted, failure to communicate if cannula can be seen passing into tracheal lumen, failure to communicate if cannula is at the wrong tracheal ring level or off midline or piercing posterior tracheal wall, wrong information communicated	High (>1 in 100, <1 in 50)	3	High (potentially life threatening clinical effect)	3	6	High	Remember to watch as needle enters trachea/Standardised training for performance of bronchoscope assisted percutaneous dilatational tracheostomy technique/Simulation training/Consultant involvement for all BAPDTs	Individual/Organisational	3.7.4.4 Check if the cannula is in the midline and at an appropriate tracheal ring level, 3.7.4.5 Re-adjust direction of insertion based on bronchoscopist’s instruction & visualisation on AMBU® aView™
3.7.4.3	Once cannula pierces trachea stop advancing needle		Action	Yes	A8 - Omitted	Failure to stop advancing needle once trachea is pierced; potential to perforate posterior tracheal wall	High (>1 in 100, <1 in 50)	3	High (potentially life threatening clinical effect)	3	6	High	Remember to watch bronchoscope monitor while advancing needle into trachea//Standardised training for performance of bronchoscope assisted percutaneous dilatational tracheostomy technique/Simulation training/Consultant involvement for all BAPDTs	Individual/Organisational	3.7.4.4 Check if the cannula is in the midline and at an appropriate tracheal ring level, 3.7.4.5 Re-adjust direction of insertion based on bronchoscopist’s instruction & visualisation on AMBU® aView™
3.7.4.4	Check if the cannula is in the midline and at an appropriate tracheal ring level		Information communication	Yes	I1 - Information not communicated, I3 - Information communication incomplete	Failure to check if cannula is in the midline at an appropriate level, wrong information communicated or incomplete communication	High (>1 in 100, <1 in 50)	3	High (potentially life threatening clinical effect)	3	6	High	Remember to check orientation of needle in midline at 2nd/3rd tracheal ring level/Standardised training for performance of bronchoscope assisted percutaneous dilatational tracheostomy technique/Simulation training/Consultant involvement for all BAPDTs	Individual/Organisational	3.7.4.4 Check if the cannula is in the midline and at an appropriate tracheal ring level, 3.7.4.5 Re-adjust direction of insertion based on bronchoscopist’s instruction & visualisation on AMBU® aView™
3.7.4.5	Re-adjust direction of insertion based on bronchoscopist’s instruction & visualisation on AMBU® aView™		Action	Yes	A3 - Wrong direction, A4 - Too little/much A5 - Misaligned, A8 - Omitted	Cannula directed to the wrong place i.e off midline, at a tracheal ring level other than 2/3, inserted too far or not enough, needle not re-directed to a more appropriate position	High (>1 in 100, <1 in 50)	3	High (potentially life threatening clinical effect)	3	6	High	Remember to check insertion site is in the midline at 2nd/3rd tracheal ring level/Standardised training for performance of bronchoscope assisted percutaneous dilatational tracheostomy technique/Simulation training/Consultant involvement for all BAPDTs	Individual/Organisational
3.7.5	Advance plastic cannula into trachea	Perform concurrently 1-3
3.7.5.1	Hold the needle still in the tracheal lumen with one hand; advance the plastic cannula off the needle into the trachea with the other hand		Action	Yes	A3 - Wrong direction	Cannula advanced cranially instead of caudally	High (>1 in 100, <1 in 50)	3	High (potentially life threatening clinical effect)	3	6	High	Remember to hold needle still in lumen of trachea so as not to puncture posterior tracheal wall while advancing cannula off needle/Standardised training for performance of bronchoscope assisted percutaneous dilatational tracheostomy technique/Simulation training/Consultant involvement for all BAPDTs	Individual/Organisational	3.7.5.2 Confirm plastic cannula advances caudally in real time with bronchoscopist
3.7.5.2	Confirm plastic cannula advances caudally in real time with bronchoscopist		Information communication	Yes	I1 - Information not communicated	Cannula position not checked with bronchoscopy	High (>1 in 100, <1 in 50)	3	High (potentially life threatening clinical effect)	3	6	High	Remember to watch bronchoscope monitor and communicate with bronchoscopist/Standardised training for performance of bronchoscope assisted percutaneous dilatational tracheostomy technique/Simulation training/Consultant involvement for all BAPDTs	Individual/Organisational
3.7.5.3	Advance plastic cannula until hub is flush with the skin		Action	Yes	A9 - Incomplete	Cannula not advanced fully to skin	Low (<1 in 1000)	1	High (potentially life threatening clinical effect)	3	4	Medium	Remember to advance cannula until hub is flush with skin/Standardised training for performance of bronchoscope assisted percutaneous dilatational tracheostomy technique/Simulation training/Consultant involvement for all BAPDTs	Individual/Organisational
3.7.6	Dry incision site with sterile gauze		Action	Yes	A8 - Omitted	Not done	Very high (> 1 in 50)	4	Low (unnoticeable clinical effect)	1	5	Medium	Remember to dry incision site with gauze	Individual
3.8	Advance guide-wire into trachea & remove plastic cannula	Perform in order 1-6
3.8.1	Hold orange cannula secure		Action	Yes	A8 - Omitted	Not done	Medium (<1 in 1000, >1 in 100)	2	High (potentially life threatening clinical effect)	3	5	Medium	Remember to keep cannula secure/Standardised training for performance of bronchoscope assisted percutaneous dilatational tracheostomy technique/Simulation training/Consultant involvement for all BAPDTs	Individual/Organisational
3.8.2	Attach guide-wire introducer to orange cannula		Action	Yes	A3 - Wrong direction	Attached with guide-wire introducer faced in wrong direction	Medium (<1 in 1000, >1 in 100)	2	Low (unnoticeable clinical effect)	1	3	Low	Remember to attach guide-wire/Standardised training for performance of bronchoscope assisted percutaneous dilatational tracheostomy technique/Simulation training/Consultant involvement for all BAPDTs	Individual/Organisational
3.8.3	Advance guide-wire into orange cannula using thumb		Action	Yes	A4 - Too little/much	Too much of the guide-wire advanced into the airway	Low (<1 in 1000)	1	Low (unnoticeable clinical effect)	1	2	Low	Remember to advance guide-wire into trachea/Standardised training for performance of bronchoscope assisted percutaneous dilatational tracheostomy technique/Simulation training/Consultant involvement for all BAPDTs	Individual/Organisational	3.8.4 Watch AMBU® monitor and communicate with bronchoscopist to ensure guide-wire J-tip passes caudally to just below the carina
3.8.4	Watch AMBU® monitor and communicate with bronchoscopist to ensure guide-wire J-tip passes caudally to just below the carina		Information communication	Yes	I1 - Information not communicated	Failure to communicate during insertion of guide-wire; guide-wire may pass cranially rather than caudally	Medium (<1 in 1000, >1 in 100)	2	High (potentially life threatening clinical effect)	3	5	Medium	Remember to watch monitor & communicate with bronchoscopist/Standardised training for performance of bronchoscope assisted percutaneous dilatational tracheostomy technique/Simulation training/Consultant involvement for all BAPDTs	Individual/Organisational	3.8.6 Confirm with bronchoscopist that guide-wire remains in trachea
3.8.5	Remove plastic cannula while holding guide-wire in position in trachea		Action	Yes	A7 - Wrong action, right object	Failure to secure guide-wire in position while removing cannula potentially leading to dislodgement of the guide-wire from the trachea	Low (<1 in 1000)	1	High (potentially life threatening clinical effect)	3	4	Medium	Remember to remove cannula from airway/Standardised training for performance of bronchoscope assisted percutaneous dilatational tracheostomy technique/Simulation training/Consultant involvement for all BAPDTs	Individual/Organisational	3.8.6 Confirm with bronchoscopist that guide-wire remains in trachea
3.8.6	Confirm with bronchoscopist that guide-wire remains in trachea		Information communication	Yes	I1 - Information not communicated	Failure to communicate after removal of the cannula that the guide-wire remains well seated in the trachea	Low (<1 in 1000)	1	High (potentially life threatening clinical effect)	3	4	Medium
3.9	Use mini-dilator to create tract	Perform in order 1-8
3.9.1	Load mini-dilator onto guide-wire		Action	Yes	A2 - Mistimed	Failure to load mini-dilator after removal of the plastic cannula and prior to loading the rhino-dilator	Medium (<1 in 1000, >1 in 100)	2	Low (unnoticeable clinical effect)	1	3	Low	Remember to load mini-dilator onto guide-wire/Standardised training for performance of bronchoscope assisted percutaneous dilatational tracheostomy technique/Simulation training/Consultant involvement for all BAPDTs	Individual/Organisational
3.9.2	Advance mini-dilator at perpendicular angle through skin incision and pre-tracheal fascia until tip is in tracheal lumen		Action	Yes	A3 - Wrong direction, A9 - Incomplete	Failure to follow perpendicular angle into trachea, not enough of mini-dilator inserted into trachea	Very high (> 1 in 50)	4	High (potentially life threatening clinical effect)	3	7	High	Remember to advance mini-dilator at perpendicular angle/Standardised training for performance of bronchoscope assisted percutaneous dilatational tracheostomy technique/Simulation training/Consultant involvement for all BAPDTs	Individual/Organisational	3.9.3 Confirm entry into trachea with bronchoscopist
3.9.3	Confirm entry into trachea with bronchoscopist		Information communication	Yes	I1 - Information not communicated	Entry of mini-dilator into trachea not communicated	Medium (<1 in 1000, >1 in 100)	2	High (potentially life threatening clinical effect)	3	5	Medium	Remember to confirm entry into trachea with bronchoscopist/Standardised training for performance of bronchoscope assisted percutaneous dilatational tracheostomy technique/Simulation training/Consultant involvement for all BAPDTs	Individual/Organisational
3.9.4	Once mini-dilator is in the lumen of the trachea, advance using a sustained forward motion following the curve of the trachea		Action	Yes	A3 - Wrong direction, A4 - Too little/much, A9 - Incomplete	Failure to change direction of advancement once mini-dilator is within the tracheal lumen, failure to insert mini-dilator until its hub is flush with the skin	High (>1 in 100, <1 in 50)	3	High (potentially life threatening clinical effect)	3	6	High	Remember to change direction once in trachea/Standardised training for performance of bronchoscope assisted percutaneous dilatational tracheostomy technique/Simulation training/Consultant involvement for all BAPDTs	Individual/Organisational
3.9.5	Rotate mini-dilator to ensure free movement		Action	Yes	A8 - Omitted	Not done	Medium (<1 in 1000, >1 in 100)	2	Medium (transient clinical effect but not life threatening)	2	4	Medium	Remember to rotate mini-dilator to ensure free movement/Standardised training for performance of bronchoscope assisted percutaneous dilatational tracheostomy technique/Simulation training/Consultant involvement for all BAPDTs	Individual/Organisational
3.9.6	Remove mini-dilator while holding guide-wire in position in trachea		Action	Yes	A7 - Wrong action, right object	Failure to secure guide-wire in position while removing the mini-dilator potentially leading to dislodgement of the guide-wire from the trachea	Medium (<1 in 1000, >1 in 100)	2	High (potentially life threatening clinical effect)	3	5	Medium	Remember to remove mini-dilator/Standardised training for performance of bronchoscope assisted percutaneous dilatational tracheostomy technique/Simulation training/Consultant involvement for all BAPDTs	Individual/Organisational
3.9.7	Ensure guide-wire remains in trachea		Information communication	Yes	I1 - Information not communicated		Medium (<1 in 1000, >1 in 100)	2	High (potentially life threatening clinical effect)	3	5	Medium	Remember to that guide-wire remains in trachea and moves freely/Standardised training for performance of bronchoscope assisted percutaneous dilatational tracheostomy technique/Simulation training/Consultant involvement for all BAPDTs
3.9.8	Dry incision site with sterile gauze		Action	Yes	A8 - Omitted	Not done	Very high (> 1 in 50)	4	Low (unnoticeable clinical effect)	1	5	Medium	Remember to dry incision with gauze	Individual
3.1	Use rhino-dilator and atraumatic introducer to dilate tract	Perform in order 1-8
3.10.1	Load rhino-dilator and atraumatic introducer onto guide-wire		Action	Yes	A2 - Mistimed	Failure to load rhino-dilator after mini-dilator and before tracheostomy insertion	Low (<1 in 1000)	1	Low (unnoticeable clinical effect)	1	2	Low	Remember to check guide-wire is moving freely/Standardised training for performance of bronchoscope assisted percutaneous dilatational tracheostomy technique/Simulation training/Consultant involvement for all BAPDTs	Individual/Organisational
3.10.2	Advance rhino-dilator at perpendicular angle through skin and pre-tracheal fascia until tip is in tracheal lumen		Action	Yes	A5 - Misaligned, A9 - Incomplete	Perpendicular angle from skin into tracheal lumen not followed, not enough of rhino-dilator advanced into tracheal lumen prior to changing angle of insertion	Very high (> 1 in 50)	4	High (potentially life threatening clinical effect)	3	7	High	Remember to advance guide-wire at perpendicular angle to skin/Standardised training for performance of bronchoscope assisted percutaneous dilatational tracheostomy technique/Simulation training/Consultant involvement for all BAPDTs	Individual/Organisational	3.10.3 Confirm entry into trachea with bronchoscopist
3.10.3	Confirm entry into trachea with bronchoscopist		Information communication	Yes	I1 - Information not communicated	Failure to confirm entry with bronchoscope	Medium (<1 in 1000, >1 in 100)	2	High (potentially life threatening clinical effect)	3	5	Medium	Remember to confirm entry into trachea with bronchoscopist/Standardised training for performance of bronchoscope assisted percutaneous dilatational tracheostomy technique/Simulation training/Consultant involvement for all BAPDTs	Individual/Organisational
3.10.4	Once rhino-dilator in lumen of trachea, advance using a sustained forward motion following the curve of the trachea		Action	Yes	A3 - Wrong direction, A5 - Misaligned	Failure to change direction of advancement to follow curve of trachea once rhino-dilator tip is approaching the posterior tracheal wall	High (>1 in 100, <1 in 50)	3	High (potentially life threatening clinical effect)	3	6	High	Remember to change direction of rhino-dilator once in airway/Standardised training for performance of bronchoscope assisted percutaneous dilatational tracheostomy technique/Simulation training/Consultant involvement for all BAPDTs	Individual/Organisational	3.10.5 Advance rhino-dilator until black mark is at the skin
3.10.5	Advance rhino-dilator until black mark is at the skin		Action	Yes	A4 - Too little/much	Failure to insert rhino-dilator far enough or rhino-dilator inserted too far	Medium (<1 in 1000, >1 in 100)	2	High (potentially life threatening clinical effect)	3	5	Medium	Remember to advance rhino-dilator until black mark is at skin/Standardised training for performance of bronchoscope assisted percutaneous dilatational tracheostomy technique/Simulation training/Consultant involvement for all BAPDTs	Individual/Organisational
3.10.6	Ensure guide-wire moving freely		Action	Yes	A8 - Omitted	Not done	High (>1 in 100, <1 in 50)	3	Medium (transient clinical effect but not life threatening)	2	5	Medium	Standardised training for performance of bronchoscope assisted percutaneous dilatational tracheostomy technique/Simulation training/Consultant involvement for all BAPDTs	Individual/Organisational
3.10.7	Leave rhino-dilator in situ for a couple of seconds		Action	Yes	A1 - Too long/short	Rhino-dilator not left in situ for long enough	Medium (<1 in 1000, >1 in 100)	2	Medium (transient clinical effect but not life threatening)	2	4	Medium	Remember to let rhino-dilator sit in trachea/Standardised training for performance of bronchoscope assisted percutaneous dilatational tracheostomy technique/Simulation training/Consultant involvement for all BAPDTs	Individual/Organisational
3.10.8	Remove rhino-dilator and white introducer	Perform in order 1-3
3.10.8.1	Airway operator to disconnect ventilator for removal	Perform in order 1-3
3.11.1.1	Ask airway operator to disconnect ventilator		Information communication	Yes	I1 - Information not communicated	Airway operator not asked to disconnect ETT from ventilator prior to removal of rhino-dilator	Very high (> 1 in 50)	4	Medium (transient clinical effect but not life threatening)	2	6	High	Standardised training for performance of bronchoscope assisted percutaneous dilatational tracheostomy technique/Simulation training/Consultant involvement for all BAPDTs	Individual/Organisational
3.11.1.2	Airway operator to disconnect the ventilator tubing from the ETT		Action	Yes	A2 - Mistimed, A8 - Omitted	Ventilator disconnected too soon or not disconnected at all	Very high (> 1 in 50)	4	Medium (transient clinical effect but not life threatening)	2	6	High	Standardised training for performance of bronchoscope assisted percutaneous dilatational tracheostomy technique/Simulation training/Consultant involvement for all BAPDTs	Individual/Organisational
3.11.1.3	Occlude ventilator tubing with gloved thumb		Action	Yes	A8 - Omitted	Ventilator tubing not covered	Very high (> 1 in 50)	4	Low (unnoticeable clinical effect)	1	5	Medium	Standardised training for performance of bronchoscope assisted percutaneous dilatational tracheostomy technique/Simulation training/Consultant involvement for all BAPDTs	Individual/Organisational
3.10.8.2	Remove rhino-dilator and white introducer with dominant hand		Action	Yes	A2 - Mistimed, A7 - Wrong action, right object	Done before ventilator has been disconnected or before tracheostomy is ready to be inserted, rhino-dilator removed but white introducer left in situ	Low (<1 in 1000)	1	High (potentially life threatening clinical effect)	3	4	Medium	Standardised training for performance of bronchoscope assisted percutaneous dilatational tracheostomy technique/Simulation training/Consultant involvement for all BAPDTs	Individual/Organisational
3.10.8.3	As soon as rhino-dilator and white introducer are out from skin secure guide-wire with non dominant hand		Action	Yes	A8 - Omitted	Guide-wire dislodged from trachea	High (>1 in 100, <1 in 50)	3	High (potentially life threatening clinical effect)	3	6	High	Standardised training for performance of bronchoscope assisted percutaneous dilatational tracheostomy technique/Simulation training/Consultant involvement for all BAPDTs	Individual/Organisational	3.11 Insert tracheostomy tube & inflate cuff
3.11	Insert tracheostomy tube & inflate cuff	Perform in order 1-7
3.11.1	Load tracheostomy tube & atraumatic introducer onto guide-wire		Action	Yes	A2 - Mistimed	Delay in loading tracheostomy & atraumatic introducer guidewire	High (>1 in 100, <1 in 50)	3	High (potentially life threatening clinical effect)	3	6	High	Standardised training for performance of bronchoscope assisted percutaneous dilatational tracheostomy technique/Simulation training/Consultant involvement for all BAPDTs	Individual/Organisational
3.11.2	Advance tracheostomy at perpendicular angle through skin and pre-trachea fascia until tip is in tracheal lumen		Action	Yes	A3 - Wrong direction, A4 - Too little/much, A5 - Misaligned	Perpendicular angle from skin into tracheal lumen not followed, not enough of tracheostomy advanced into tracheal lumen prior to changing angle of insertion or too much	High (>1 in 100, <1 in 50)	3	High (potentially life threatening clinical effect)	3	6	High	Standardised training for performance of bronchoscope assisted percutaneous dilatational tracheostomy technique/Simulation training/Consultant involvement for all BAPDTs	Individual/Organisational
3.11.3	Once tracheostomy tube is in the lumen of the trachea, advance using a sustained forward motion following the curve of the trachea		Action	Yes	A3 - Wrong direction, A4 - Too little/much, A5 - Misaligned	Failure to change direction of advancement to follow curve of trachea once tracheostomy is in lumen of trachea	High (>1 in 100, <1 in 50)	3	High (potentially life threatening clinical effect)	3	6	High	Standardised training for performance of bronchoscope assisted percutaneous dilatational tracheostomy technique/Simulation training/Consultant involvement for all BAPDTs	Individual/Organisational
3.11.4	Advance tracheostomy until hub is flush with skin		Action	Yes	A4 - Too little/much	Tracheostomy not inserted until hub is flush with skin	High (>1 in 100, <1 in 50)	3	High (potentially life threatening clinical effect)	3	6	High	Standardised training for performance of bronchoscope assisted percutaneous dilatational tracheostomy technique/Simulation training/Consultant involvement for all BAPDTs	Individual/Organisational	3.12 Perform bronchoscopy to confirm position of tracheostomy in trachea; 3.12.1 Bronchoscopist to remove bronch from ETT and insert into tracheostomy, 3.12.2 Identify trachealis muscle, tracheal rings and distance above carina
3.11.5	Hold tracheostomy in place with one hand		Action	Yes	A8 - Omitted	Tracheostomy not held in position once inserted and before being secured	Medium (<1 in 1000, >1 in 100)	2	High (potentially life threatening clinical effect)	3	5	Medium	Standardised training for performance of bronchoscope assisted percutaneous dilatational tracheostomy technique/Simulation training/Consultant involvement for all BAPDTs	Individual/Organisational
3.11.6	Remove tracheostomy atraumatic introducer and guide wire		Action	Yes	A2 - Mistimed	Delay in removing atraumatic introducer and guide-wire	Low (<1 in 1000)	1	Medium (transient clinical effect but not life threatening)	2	3	Low	Standardised training for performance of bronchoscope assisted percutaneous dilatational tracheostomy technique/Simulation training/Consultant involvement for all BAPDTs	Individual/Organisational
3.11.7	Inflate cuff	Perform 1-2 in order
3.11.7.1	Attach 10mls syringe of air to pilot balloon		Action	Yes	A2 - Mistimed	Delay in attaching 10mls syringe to pilot balloon	Medium (<1 in 1000, >1 in 100)	2	Medium (transient clinical effect but not life threatening)	2	4	Medium	Standardised training for performance of bronchoscope assisted percutaneous dilatational tracheostomy technique/Simulation training/Consultant involvement for all BAPDTs	Individual/Organisational
3.11.7.2	Slowly inject air until cuff feels full but not hard		Action	Yes	A4 - Too much/little	Too much or too little air inserted into cuff	Medium (<1 in 1000, >1 in 100)	2	Medium (transient clinical effect but not life threatening)	2	4	Medium	Standardised training for performance of bronchoscope assisted percutaneous dilatational tracheostomy technique/Simulation training/Consultant involvement for all BAPDTs	Individual/Organisational	3.13.3 Confirm adequate ventilation; 4.2.4 Review ventilation settings
3.11.8	Check 02 Saturations	If Sats > 90% proceed in order 12-15, if Sats < 90% perform 13; followed by 12-15.
3.11.8.1	If Sats < 90% ventilate first		Selection	Yes	S2 - Wrong selection made	Incorrect decision made to perform bronchoscopy despite patient having low 02 saturations	Low (<1 in 1000)	1	High (potentially life threatening clinical effect)	3	4	Medium	Standardised training for performance of bronchoscope assisted percutaneous dilatational tracheostomy technique/Simulation training/Consultant involvement for all BAPDTs	Individual/Organisational
3.11.8.2	If Sats > 90% proceed with bronchoscopy through tracheostomy		Selection	Yes	S2 - Wrong selection made	Incorrect decision made to ventilate prior to performing bronchoscopy	Low (<1 in 1000)	1	High (potentially life threatening clinical effect)	3	4	Medium	Standardised training for performance of bronchoscope assisted percutaneous dilatational tracheostomy technique/Simulation training/Consultant involvement for all BAPDTs	Individual/Organisational
3.12	Perform bronchoscopy to confirm position of tracheostomy in trachea	Perform in order 1-2
3.12.1	Bronchoscopist to remove bronch from ETT and insert into tracheostomy		Action	Yes	A2 - Mistimed, A8 - Omitted, A9 - Incomplete	Bronchoscopy performed at the wrong time, bronchoscopy not performed at all or incomplete assessment of airway made with bronchoscope	Medium (<1 in 1000, >1 in 100)	2	High (potentially life threatening clinical effect)	3	5	Medium	Standardised training for performance of bronchoscope assisted percutaneous dilatational tracheostomy technique/Simulation training/Consultant involvement for all BAPDTs	Individual/Organisational	3.13.3 Confirm adequate ventilation; 3.13.3.1 ETC02 trace established and maintained
3.12.2	Identify trachealis muscle, tracheal rings and distance above carina		Information communication	Yes	I1 - Information not communicated, I2 - Wrong information communicated I3 - Information communication incomplete	Location of these structures not identified, incomplete identification of these structures or incorrect identification of these structures, distance of tracheostomy tip above carina not checked	Low (<1 in 1000)	1	High (potentially life threatening clinical effect)	3	4	Medium	Standardised training for performance of bronchoscope assisted percutaneous dilatational tracheostomy technique/Simulation training/Consultant involvement for all BAPDTs	Individual/Organisational	3.13.3 Confirm adequate ventilation; 3.13.3.1 ETC02 trace established and maintained
3.12.3	Suction any blood or secretions from airway	Perform in order 1-3
3.12.1	Advance aScope™ into airway where secretions have pooled		Action	Yes	A8 - Omitted	Not done	Medium (<1 in 1000, >1 in 100)	2	Medium (transient clinical effect but not life threatening)	2	4	Medium	Remember to suction secretions	Individual	3.13.3 Confirm adequate ventilation; 3.13.3.1 ETC02 trace established and maintained; 3.13.3.2 Adequate tidal volumes achieved on ventilator; 3.13.3.3 Peak pressures within acceptable limits for the patient; 3.13.3.4 02 saturations maintained
3.12.2	Press suction until airway clear of excessive secretions		Action	Yes	A8 - Omitted, A9 - Incomplete	Not done or incomplete removal of secretions	Medium (<1 in 1000, >1 in 100)	2	Medium (transient clinical effect but not life threatening)	2	4	Medium	Remember to suction until view is not obscured	Individual	3.13.3 Confirm adequate ventilation; 3.13.3.1 ETC02 trace established and maintained; 3.13.3.2 Adequate tidal volumes achieved on ventilator; 3.13.3.3 Peak pressures within acceptable limits for the patient; 3.13.3.4 02 saturations maintained
3.12.3	Withdraw bronchoscope from tracheostomy tube once secretions removed		Action	Yes	A2 - Mistimed	Too long spent with bronchoscope in trachea	Medium (<1 in 1000, >1 in 100)	2	Medium (transient clinical effect but not life threatening)	2	4	Medium	Remember to withdraw bronchoscope	Individual	3.13.3 Confirm adequate ventilation; 3.13.3.1 ETC02 trace established and maintained; 3.13.3.2 Adequate tidal volumes achieved on ventilator; 3.13.3.3 Peak pressures within acceptable limits for the patient; 3.13.3.4 02 saturations maintained
3.13	Attach ventilator to tracheostomy	Perform in order 1-2
3.13.1	PT expert to hold tracheostomy securely in position		Action	Yes	A8 - Omitted	Not done	Medium (<1 in 1000, >1 in 100)	2	High (potentially life threatening clinical effect)	3	5	Medium	Standardised training for performance of bronchoscope assisted percutaneous dilatational tracheostomy technique/Simulation training/Consultant involvement for all BAPDTs	Individual/Organisational
3.13.2	Airway expert to attach ventilator tubing to tracheostomy		Action	Yes	A2 - Mistimed	Attached without team member holding tracheostomy securely in place, delay in connecting ventilator	Medium (<1 in 1000, >1 in 100)	2	High (potentially life threatening clinical effect)	3	5	Medium	Standardised training for performance of bronchoscope assisted percutaneous dilatational tracheostomy technique/Simulation training/Consultant involvement for all BAPDTs	Individual/Organisational
3.13.3	Confirm adequate ventilation	Perform 1; perform 2-4 in any order
3.13.3.1	ETC02 trace established and maintained		Checking	Yes	C1 - Omitted, C2 - Incomplete, C5 - Mistimed	Check not done or not done immediately after connecting the patient to the ventilator	Low (<1 in 1000)	1	High (potentially life threatening clinical effect)	3	4	Medium	Remember to check ETC02 trace/Regular airway training sessions	Individual/Organisational	4.2.4 Review ventilation settings
3.13.3.2	Adequate tidal volumes achieved on ventilator		Checking	Yes	C1 - Omitted, C2 - Incomplete	Check not done or not done immediately after connecting the patient to the ventilator	High (>1 in 100, <1 in 50)	3	Medium (transient clinical effect but not life threatening)	2	5	Medium	Remember to check tidal volumes/Regular airway training sessions	Individual/Organisational	4.2.4 Review ventilation settings
3.13.3.3	Peak pressures within acceptable limits for the patient		Checking	Yes	C1 - Omitted, C2 - Incomplete	Check not done or not done immediately after connecting the patient to the ventilator	High (>1 in 100, <1 in 50)	3	Medium (transient clinical effect but not life threatening)	2	5	Medium	Remember to check airway pressures/Regular airway training sessions	Individual/Organisational	4.2.4 Review ventilation settings
3.13.3.4	02 saturations maintained		Checking	Yes	C1 - Omitted	Not checked	Low (<1 in 1000)	1	High (potentially life threatening clinical effect)	1	2	Low	Remember to check 02 saturations are maintained/Regular airway training sessions	Individual/Organisational	4.3 Confirm vital signs remain stable
3.14	Secure tracheostomy	Perform in order 1-4
3.14.1	Airway operator to hold tracheostomy in place		Action	Yes	A8 - Omitted	Not done	Medium (<1 in 1000, >1 in 100)	2	High (potentially life threatening clinical effect)	3	5	Medium	Standardised training for performance of bronchoscope assisted percutaneous dilatational tracheostomy technique/Simulation training/Consultant involvement for all BAPDTs	Individual/Organisational
3.14.2	Suture tracheostomy in position	Perform in order 1-2
3.14.2.1	Place locking stitch to skin first in 2 positions at edge of trachea		Action	Yes	A8 - Omitted, A9 - Incomplete	Not done, not sutured securely	Low (<1 in 1000)	1	High (potentially life threatening clinical effect)	3	4	Medium	Remember to suture tracheostomy in position/Standardised teaching of basic surgical skills	Individual/Organisational	3.14.4 Secure tracheostomy tube tie
3.14.2.2	Suture locking stitches to tracheostomy flange on each side		Action	Yes	A8 - Omitted, A9 - Incomplete	Not done, not sutured securely	Low (<1 in 1000)	1	High (potentially life threatening clinical effect)	3	4	Medium	Remember to suture tracheostomy in position/Standardised teaching of basic surgical skills	Individual/Organisational	3.14.4 Secure tracheostomy tube tie
3.14.3	Clean area with sterile gauze		Action	Yes	A8 - Omitted	Not done	Medium (<1 in 1000, >1 in 100)	2	Low (unnoticeable clinical effect)	1	3	Low	Remember to clean area with sterile gauze	Individual
3.14.4	Secure tracheostomy tube tie		Action	Yes	A8 - Omitted, A9 - Incomplete	Not done, not done securely	Low (<1 in 1000)	1	High (potentially life threatening clinical effect)	3	4	Medium	Remember to place tracheostomy tube tie	Individual
3.15	Remove ETT from airway		Action	Yes	A8 - Omitted	Not done	Low (<1 in 1000)	1	Low (unnoticeable clinical effect)	1	2	Low	Remember to remove ETT	Individual
3.16	Confirm tracheostomy cuff pressure within acceptable limits	Perform 1-2 in order
3.16.1	Attach manometer to pilot ballon of tracheostomy		Action	Yes	A8 - Omitted	Manometer not attached	Very high (> 1 in 50)	4	Medium (transient clinical effect but not life threatening)	2	6	High	Remember to check cuff pressure/Regular airway training sessions	Individual/Organisational
3.16.2	Check cuff pressure is within acceptable range		Checking	Yes	C1 - Omitted, C5 - Mistimed	Cuff pressure not checked or not checked for hours after the procedure	Very high (> 1 in 50)	4	Medium (transient clinical effect but not life threatening)	2	6	High	Remember to check cuff pressure/Regular airway training sessions	Individual/Organisational
3.17	Re-position patient	Perform in order 1-3
3.17.1	Airway operator to keep tracheostomy secure		Action	Yes	A8 - Omitted	Airway operator not in control of airway at all times during positioning	Medium (<1 in 1000, >1 in 100)	2	High (potentially life threatening clinical effect)	3	5	Medium	Standardised training for performance of bronchoscope assisted percutaneous dilatational tracheostomy technique/Simulation training/Consultant involvement for all BAPDTs	Individual/Organisational
3.17.2	Airway operator to communicate with team to safely position patient		Information communication	Yes	I1 - Information not communicated, I3 - Information communication incomplete	Failure to communicate timing of the lift to the team, failure to communicate sequence of lift to team	Medium (<1 in 1000, >1 in 100)	2	High (potentially life threatening clinical effect)	3	5	Medium	Simulation training/mandatory manual handling training	Individual/Organisational
3.17.3	Two team members to lift patient’s shoulders forward while third team member removes shoulder roll & inserts pillow		Action	Yes	A2 - Mistimed	Not all team members acting in unison to move the patient safely	Medium (<1 in 1000, >1 in 100)	2	High (potentially life threatening clinical effect)	3	5	Medium	Simulation training/mandatory manual handling training	Individual/Organisational
4	Perform follow-up care	Perform in order 1-3, perform 4-5 in any order
4.1	Perform hand hygiene	If hands not visibly soiled or no risk of C. difficile infection do 1 or 2 followed by 3-9; if hands visibly soiled or C. difficile risk is present do in sequence 2-9.
4.1.1	Apply a palmful of alcohol-based hand gel to cupped hand		Action	Yes	A4 - Too little/much	Too little gel applied	High (>1 in 100, <1 in 50)	3	Low (unnoticeable clinical effect)	1	4	Medium	Regular hand hygiene training/Regular hand hygiene practice/Regular hand hygiene audits/Ensure availability of hand gel/Signs encouraging hand hygiene in the workplace	Individual/Equipment/Environmental/Organisational	4.4.3 Rub hands palm to palm, 4.4.4 Rub hands palm to palm with interlaced fingers, 4.4.5 Rub right palm over dorm of left hand with interlaced fingers and vice versa, 4.4.6 Rub backs of fingers to opposing palms with fingers interlocked, 4.4.7 Rotationally rub left thumb clasped in right palm and vice versa, 4.4.8 Rotationally rub, backwards and forwards with clasped fingers of right hand in lef…
4.1.2	Apply a palmful of antibacterial soap in a cupped wet hand and perform subsequent tasks under running water		Action	Yes	A4 - Too little/much	Too little soap applied	High (>1 in 100, <1 in 50)	3	Low (unnoticeable clinical effect)	1	4	Medium	Regular hand hygiene training/Regular hand hygiene practice/Regular hand hygiene audits/Ensure availability of antibacterial soap/Signs encouraging hand hygiene in the workplace	Individual/Equipment/Environmental/Organisational	4.4.3 Rub hands palm to palm, 4.4.4 Rub hands palm to palm with interlaced fingers, 4.4.5 Rub right palm over dorm of left hand with interlaced fingers and vice versa, 4.4.6 Rub backs of fingers to opposing palms with fingers interlocked, 4.4.7 Rotationally rub left thumb clasped in right palm and vice versa, 4.4.8 Rotationally rub, backwards and forwards with clasped fingers of right hand in lef…
4.1.3	Rub hands palm to palm		Action	Yes	A1 - Too long/short, A8 - Omitted	Not done for long enough, not done	High (>1 in 100, <1 in 50)	3	Low (unnoticeable clinical effect)	1	4	Medium	Regular hand hygiene training/Regular hand hygiene practice/Regular hand hygiene audits/Signs encouraging hand hygiene in the workplace	Individual/Equipment/Environmental/Organisational
4.1.4	Rub hands palm to palm with interlaced fingers		Action	Yes	A1 - Too long/short, A8 - Omitted	Not done for long enough, not done	High (>1 in 100, <1 in 50)	3	Low (unnoticeable clinical effect)	1	4	Medium	Regular hand hygiene training/Regular hand hygiene practice/Regular hand hygiene audits/Signs encouraging hand hygiene in the workplace	Individual/Equipment/Environmental/Organisational
4.1.5	Rub right palm over dorm of left hand with interlaced fingers and vice versa		Action	Yes	A1 - Too long/short, A8 - Omitted	Not done for long enough, not done	High (>1 in 100, <1 in 50)	3	Low (unnoticeable clinical effect)	1	4	Medium	Regular hand hygiene training/Regular hand hygiene practice/Regular hand hygiene audits/Signs encouraging hand hygiene in the workplace	Individual/Equipment/Environmental/Organisational
4.1.6	Rub backs of fingers to opposing palms with fingers interlocked		Action	Yes	A1 - Too long/short, A8 - Omitted	Not done for long enough, not done	High (>1 in 100, <1 in 50)	3	Low (unnoticeable clinical effect)	1	4	Medium	Regular hand hygiene training/Regular hand hygiene practice/Regular hand hygiene audits/Signs encouraging hand hygiene in the workplace	Individual/Equipment/Environmental/Organisational
4.1.7	Rotationally rub left thumb clasped in right palm and vice versa		Action	Yes	A1 - Too long/short, A8 - Omitted	Not done for long enough, not done	High (>1 in 100, <1 in 50)	3	Low (unnoticeable clinical effect)	1	4	Medium	Regular hand hygiene training/Regular hand hygiene practice/Regular hand hygiene audits/Signs encouraging hand hygiene in the workplace	Individual/Equipment/Environmental/Organisational
4.1.8	Rotationally rub, backwards and forwards with clasped fingers of right hand in left palm and vice versa		Action	Yes	A1 - Too long/short, A8 - Omitted	Not done for long enough, not done	High (>1 in 100, <1 in 50)	3	Low (unnoticeable clinical effect)	1	4	Medium	Regular hand hygiene training/Regular hand hygiene practice/Regular hand hygiene audits/Signs encouraging hand hygiene in the workplace	Individual/Equipment/Environmental/Organisational
4.1.9	Dry hands		Action	Yes	A8 - Omitted	Not done	High (>1 in 100, <1 in 50)	3	Low (unnoticeable clinical effect)	1	4	Medium	Regular hand hygiene training/Regular hand hygiene practice/Regular hand hygiene audits/Signs encouraging hand hygiene in the workplace	Individual/Equipment/Environmental/Organisational
4.2	Confirm vital signs remain stable	Perform in any order 1-2
4.2.1	Confirm HR and BP at acceptable limits for the patient		Checking	Yes	C1 - Omitted, C2 - Incomplete	Check not done or not done completely	Low (<1 in 1000)	1	High (potentially life threatening clinical effect)	3	4	Medium	Remember to check vital signs/Use a percutaneous tracheostomy invasive procedures checklist/Ensure availability of checklist/Regular statutory & mandatory training module on checklists for invasive procedures/Regular audit of checklist compliance/Encourage culture of safety	Individual/Equipment/Environmental/Organisational
4.2.2	Confirm 02 sats at acceptable levels for patient		Checking	Yes	C1 - Omitted, C2 - Incomplete	Check not done or not done completely	Low (<1 in 1000)	1	High (potentially life threatening clinical effect)	3	4	Medium	Remember to watch for fall in 02 sats in response to complications associated with the procedure	Individual/Equipment/Environmental/Organisational
4.3	Perform “sign out”	Perform in any order 1-6
4.3.1	Use percutaneous tracheostomy invasive procedures checklist		Checking	Yes	C1 - Omitted, C2 - Incomplete, C5 - Mistimed	Checklist not used, checklist only partially completed, checklist completed after the procedure has started	Low (<1 in 1000)	1	High (potentially life threatening clinical effect)	3	4	Medium	Remember to use percutaneous tracheostomy invasive procedure checklist/Ensure availability of checklist/Regular statutory & mandatory training module on checklists for invasive procedures/Regular audit of checklist compliance/Encourage culture of safety	Individual/Equipment/Environmental/Organisational	4.2.1 Use percutaneous tracheostomy invasive procedures checklist 4.2.2 Confirm tracheostomy position confirmed with bronchoscope; 4.2.3 Confirm capnography in situ; 4.2.4 Review ventilation settings; 4.2.5 Review sedation; 4.2.6 Post tracheostomy hand over given to bedside nurse
4.3.2	Confirm tracheostomy position confirmed with bronchoscope		Checking	Yes	C1 - Omitted	Check not done	Medium (<1 in 1000, >1 in 100)	2	High (potentially life threatening clinical effect)	3	5	Medium	Remember to use percutaneous tracheostomy invasive procedure checklist/Ensure availability of checklist/Regular statutory & mandatory training module on checklists for invasive procedures/Regular audit of checklist compliance/Encourage culture of safety	Individual/Equipment/Environmental/Organisational	4.2.6 Post tracheostomy hand over given to bedside nurse
4.3.3	Confirm capnography in situ		Checking	Yes	C1 - Omitted, C2 - Incomplete	Check not done or not done completely	Low (<1 in 1000)	1	High (potentially life threatening clinical effect)	3	4	Medium	Remember to use percutaneous tracheostomy invasive procedure checklist/Ensure availability of checklist/Regular statutory & mandatory training module on checklists for invasive procedures/Regular audit of checklist compliance/Encourage culture of safety	Individual/Equipment/Environmental/Organisational	4.2.6 Post tracheostomy hand over given to bedside nurse
4.3.4	Review ventilation settings	Perform in any order 1-4
4.3.4.1	Wean oxygen to desired 02 saturations i.e. ≥ 95% - as appropriate for patient pathophysiology		Action	Yes	A4 - Too little/much	Oxygen not weaned appropriately	Low (<1 in 1000)	1	Medium (transient clinical effect but not life threatening)	2	3	Low	Remember to check ventilation settings/Use a percutaneous tracheostomy invasive procedures checklist/Ensure availability of checklist/Regular statutory & mandatory training module on checklists for invasive procedures/Regular audit of checklist compliance/Encourage culture of safety	Individual/Equipment/Environmental/Organisational	4.2.6 Post tracheostomy hand over given to bedside nurse
4.3.4.2	Tidal volumes 6-8mls/kg predicted body weight		Checking	Yes	C1 - Omitted	Not checked	Medium (<1 in 1000, >1 in 100)	2	Medium (transient clinical effect but not life threatening)	2	4	Medium	Remember to check ventilation settings/Use a percutaneous tracheostomy invasive procedures checklist/Ensure availability of checklist/Regular statutory & mandatory training module on checklists for invasive procedures/Regular audit of checklist compliance/Encourage culture of safety	Individual/Equipment/Environmental/Organisational	4.2.6 Post tracheostomy hand over given to bedside nurse
4.3.4.3	Peak pressure < 30cm H20		Checking	Yes	C1 - Omitted	Not checked	Medium (<1 in 1000, >1 in 100)	2	Medium (transient clinical effect but not life threatening)	2	4	Medium	Remember to check ventilation settings/Use a percutaneous tracheostomy invasive procedures checklist/Ensure availability of checklist/Regular statutory & mandatory training module on checklists for invasive procedures/Regular audit of checklist compliance/Encourage culture of safety	Individual/Equipment/Environmental/Organisational	4.2.6 Post tracheostomy hand over given to bedside nurse
4.3.4.4	PEEP ≥ 5cm H20		Checking	Yes	C1 - Omitted	Not checked	Medium (<1 in 1000, >1 in 100)	2	Medium (transient clinical effect but not life threatening)	3	5	Medium	Remember to check ventilation settings/Use a percutaneous tracheostomy invasive procedures checklist/Ensure availability of checklist/Regular statutory & mandatory training module on checklists for invasive procedures/Regular audit of checklist compliance/Encourage culture of safety	Individual/Equipment/Environmental/Organisational	4.2.6 Post tracheostomy hand over given to bedside nurse
4.3.5	Review sedation	Perform 1 or 2 as appropriate
4.3.5.1	Wean sedation and analgesia once there is evidence the muscle relaxant is wearing off		Action	Yes	A2 - Mistimed, A8 - Omitted	Sedation and analgesia weaned before the muscle relaxant has worn off or not reduced	Medium (<1 in 1000, >1 in 100)	2	Low (unnoticeable clinical effect)	1	3	Low	Remember to check need for ongoing sedation/Use a percutaneous tracheostomy invasive procedures checklist/Ensure availability of checklist/Regular statutory & mandatory training module on checklists for invasive procedures/Regular audit of checklist compliance/Encourage culture of safety	Individual/Equipment/Environmental/Organisational	4.2.6 Post tracheostomy hand over given to bedside nurse
4.3.5.2	Wean slowly over 30-60 minutes if appropriate		Action	Yes	A1 - Too long/short, A2 - Mistimed	Sedation and analgesia weaned before the muscle relaxant has worn off or not reduced	Medium (<1 in 1000, >1 in 100)	2	Low (unnoticeable clinical effect)	1	3	Low	Remember to wean if indicated	Individual	4.2.6 Post tracheostomy hand over given to bedside nurse
4.3.6	Give post tracheostomy handover to bedside nurse		Information communication	Yes	I1 - Information not communicated, I3 - Information communication incomplete	Handover not given to bedside nurse or incomplete handover given to bedside nurse	Very high (> 1 in 50)	3	High (potentially life threatening clinical effect)	3	6	High	Remember to use a percutaneous tracheostomy invasive procedures checklist/Ensure availability of checklist/Regular statutory & mandatory training module on checklists for invasive procedures/Regular audit of checklist compliance/Encourage culture of safety	Individual/Equipment/Environmental/Organisational
4.4	CXR to out-rule complications and confirm tracheostomy position	Perform in any order 1-3
4.4.1	Order CXR		Action	Yes	A8 - Omitted	Failure to order the CXR	Low (<1 in 1000)	2	High (potentially life threatening clinical effect)	3	5	Medium	Remember to order a CXR/Use a percutaneous tracheostomy invasive procedures checklist/Ensure availability of checklist/Regular statutory & mandatory training module on checklists for invasive procedures/Regular audit of checklist compliance/Encourage culture of safety	Individual	4.6 Finish procedural documentation
4.4.2	Confirm tracheostomy sitting above the carina		Checking	Yes	C1 - Omitted, C2 - Incomplete	CXR not checked to confirm position of tracheostomy above carina	Medium (<1 in 1000, >1 in 100)	2	High (potentially life threatening clinical effect)	3	5	Medium	Mandatory tracheostomy education and training including interpretation of post procedural chest X-ray position	Individual/Equipment/Environmental/Organisational	4.6 Finish procedural documentation
4.4.3	Outrule pneumothorax, haemothorax and pneumomediastinum		Checking	Yes	C1 - Omitted, C2 - Incomplete	CXR not checked to out-rule complications	Medium (<1 in 1000, >1 in 100)	2	High (potentially life threatening clinical effect)	3	5	Medium	Mandatory tracheostomy education and training including identification of complications on chest X-ray	Individual/Equipment/Environmental/Organisational	4.6 Finish procedural documentation
4.5	Finish procedural documentation	Perform in any order 1-3
4.5.1	Confirm tracheostomy alert sign placed over patient’s bed		Action	Yes	A8 - Omitted	Not done	High (>1 in 100, <1 in 50)	3	Low (unnoticeable clinical effect)	1	4	Medium	Remember to place tracheostomy sign over bed/Ensure tracheostomy signs easily available in ICU	Individual/Environment
4.5.2	Insert tracheostomy passport into medical notes		Information communication	Yes	I1 - Information not communicated	Failure to insert tracheostomy passport into medical notes	Very high (> 1 in 50)	4	Low (unnoticeable clinical effect)	1	5	Medium	Remember to place tracheostomy passport into medical notes/Ensure easy access to tracheostomy passport	Individual/Environment
4.5.3	Document procedure in medical notes		Information communication	Yes	I1 - Information not communicated, I3 - Information communication incomplete	Procedure not documented in medical notes or not completely documented in medical notes	Medium (<1 in 1000, >1 in 100)	2	Low (unnoticeable clinical effect)	1	3	Low	Remember to use a percutaneous tracheostomy invasive procedures checklist/Ensure availability of checklist/Regular statutory & mandatory training module on checklists for invasive procedures/Regular audit of checklist compliance/Encourage culture of safety	Individual/Equipment/Environmental/Organisational
